# Supplementary material for: Deciphering Colorectal Cancer–Hepatocyte Interactions: A Multiomics Platform for Interrogation of Metabolic Crosstalk in the Liver–Tumor Microenvironment
Source: Int J Mol Sci. 2025 Feb 25;26(5):1976. doi: 10.3390/ijms26051976 (PMC11900982; doi:10.3390/ijms26051976)
Supplement: Supplementary file 1 [file ijms-26-01976-s001.zip]

Archive with 6 entries (6 files):
- suppFigures_IJMS.pdf
- TableS1_GSEA.xlsx
- TableS2_Selected_C2_pathways.xlsx
- TableS3_multiomicsCor.xlsx
- TableS4_uniqueGenes.xlsx
- TableS5_uniqueMetabolites.csv
