# Supplementary material for: Deciphering Colorectal Cancer–Hepatocyte Interactions: A Multiomics Platform for Interrogation of Metabolic Crosstalk in the Liver–Tumor Microenvironment
Source: Int J Mol Sci. 2025 Feb 25;26(5):1976. doi: 10.3390/ijms26051976 (PMC11900982; doi:10.3390/ijms26051976)
Supplement: Supplementary file 1 [file ijms-26-01976-s001.zip › TableS1_GSEA.xlsx]

## Sheet: gsea_table_Tri_RF_SW480_SW480_f
Table S1. GSEA output table.
	ID	Description	setSize	enrichmentScore	NES	pvalue	p.adjust	qvalues	rank	leading_edge	core_enrichment
1	HALLMARK_MYC_TARGETS_V1	<a target=_blank href=https://www.gsea-msigdb.org/gsea/msigdb/geneset_page.jsp?geneSetName=HALLMARK_MYC_TARGETS_V1>HALLMARK_MYC_TARGETS_V1</a>	200	0.638119	2.66892	1e-10	1.625e-09	7.10526e-10	3071	tags=55%, list=21%, signal=44%	RPL22/TXNL4A/PHB2/COX5A/FBL/SRM/RPLP0/APEX1/NAP1L1/PRDX4/NME1/RANBP1/DUT/CYC1/RACK1/NOP56/RPL18/RPS2/RPS5/TRIM28/NHP2/PSMA4/CCT5/RPS6/SNRPD2/VDAC3/RPS3/PABPC1/HNRNPA1/PSMC4/RPL34/SNRPD3/NDUFAB1/RAN/H2AZ1/HDGF/PPIA/KARS1/SNRPA/SNRPA1/ACP1/SLC25A3/ILF2/POLD2/CDC20/HDAC2/ODC1/RUVBL2/LDHA/HNRNPD/HNRNPC/PRPF31/C1QBP/PSMD8/NOP16/SSBP1/LSM2/HNRNPA2B1/EIF3B/RPL6/EPRS1/AIMP2/NOLC1/CCT2/CLNS1A/SF3B3/CDC45/…
2	HALLMARK_TNFA_SIGNALING_VIA_NFKB	<a target=_blank href=https://www.gsea-msigdb.org/gsea/msigdb/geneset_page.jsp?geneSetName=HALLMARK_TNFA_SIGNALING_VIA_NFKB>HALLMARK_TNFA_SIGNALING_VIA_NFKB</a>	169	-0.650323	-2.65589	1e-10	1.625e-09	7.10526e-10	2957	tags=60%, list=20%, signal=48%	IL23A/BCL3/NFKBIE/ZC3H12A/MAP3K8/PLAUR/MYC/KDM6B/PDLIM5/NFIL3/PTGS2/AREG/KLF2/NINJ1/LDLR/SMAD3/MXD1/FOSB/TLR2/PLEK/DRAM1/GPR183/TRAF1/STAT5A/KLF4/RNF19B/PHLDA2/TGIF1/SLC16A6/FOSL2/RELB/DENND5A/ICAM1/IFIT2/TIPARP/IRS2/PANX1/NFE2L2/PHLDA1/EGR2/FOSL1/BCL6/IL15RA/NFKB1/PLAU/PER1/HBEGF/TAP1/REL/TUBB2A/PFKFB3/EGR3/MAFF/CFLAR/BIRC2/IER5/SERPINE1/HES1/NR4A1/CCNL1/IER2/NFKB2/MCL1/ZBTB10/SLC2A3/SQSTM1/DUSP…
3	HALLMARK_OXIDATIVE_PHOSPHORYLATION	<a target=_blank href=https://www.gsea-msigdb.org/gsea/msigdb/geneset_page.jsp?geneSetName=HALLMARK_OXIDATIVE_PHOSPHORYLATION>HALLMARK_OXIDATIVE_PHOSPHORYLATION</a>	197	0.629564	2.6318	1e-10	1.625e-09	7.10526e-10	2895	tags=53%, list=20%, signal=43%	CYB5A/IDH2/ATP5F1A/PHB2/FH/GPI/COX5A/NDUFS6/NDUFA3/UQCRFS1/TIMM50/MDH2/NDUFS3/CYC1/DECR1/ECH1/COX6B1/ATP5MF/ETFA/MRPS11/HSD17B10/COX7C/TIMM8B/SLC25A5/NDUFA4/ECHS1/ATP5PF/VDAC3/COX7A2/COX6C/NDUFAB1/ATP5MC1/COX7B/UQCRQ/UQCRH/ACAT1/VDAC2/SLC25A3/SDHB/OXA1L/NDUFA9/COX8A/LDHA/NDUFB2/MRPL11/MRPL15/ATP5PO/TOMM22/MRPL34/COX4I1/MRPL35/UQCRB/NDUFS2/MGST3/ACADM/ABCB7/FDX1/IMMT/MRPS15/AIFM1/SLC25A6/ATP5ME/ND…
4	REACTOME_METABOLISM_OF_AMINO_ACIDS_AND_DERIVATIVES	<a target=_blank href=https://www.gsea-msigdb.org/gsea/msigdb/geneset_page.jsp?geneSetName=REACTOME_METABOLISM_OF_AMINO_ACIDS_AND_DERIVATIVES>REACTOME_METABOLISM_OF_AMINO_ACIDS_AND_DERIVATIVES</a>	293	0.572451	2.50222	1e-10	1.625e-09	7.10526e-10	2229	tags=41%, list=15%, signal=36%	RPL22/RPL4/RPL13A/RPS19/RPS12/UBA52/SRM/MRI1/RPL18A/SLC25A21/RPLP0/RPS16/RPS11/ALDH7A1/DBH/LOC102724560/RPS4X/RPS17/RPL10A/RPS23/PYCR2/RPL3/RPL18/RPS2/FAU/RPL13/SMS/RPS5/RPL28/RPL27A/HSD17B10/RPLP1/NAALAD2/PSMA4/OAZ2/ECHS1/RPS6/ASS1/RPS26/RPS9/RPL37/RPL36AL/RPS3/RPS27/PSMC4/RPL10/RPS14/RPS29/RPL34/NDUFAB1/RPS8/RPS24/GPT2/RPL7/RPL31/RPL15/KARS1/RPS13/ACAT1/RPL36/RPL30/RPS21/RPL9/PYCR1/RPL12/RPS28/…
5	HALLMARK_HYPOXIA	<a target=_blank href=https://www.gsea-msigdb.org/gsea/msigdb/geneset_page.jsp?geneSetName=HALLMARK_HYPOXIA>HALLMARK_HYPOXIA</a>	167	-0.51277	-2.09369	8.15609e-10	1.06029e-08	4.6361e-09	2686	tags=43%, list=18%, signal=35%	NFIL3/TGM2/MYH9/PGM1/SIAH2/SLC2A1/TPST2/ADM/TES/ZNF292/KIF5A/TMEM45A/FOSL2/CAV1/RRAGD/GPC4/IDS/TIPARP/IRS2/RBPJ/IGFBP3/WSB1/PKP1/BNIP3L/CHST2/PFKFB3/MT2A/MAFF/PLIN2/EDN2/LARGE1/SERPINE1/TGFB3/VLDLR/DDIT3/MT1E/AMPD3/SLC2A3/CITED2/ATF3/EXT1/IER3/TNFAIP3/CDKN1A/RORA/ETS1/HOXB9/ZFP36/NR3C1/CAVIN1/MAP3K1/PIM1/SDC4/P4HA2/DUSP1/TPBG/FOXO3/PAM/BHLHE40/FOS/EGFR/HMOX1/KLHL24/PRKCA/KLF6/NDRG1/JUN/PDGFB/KLF7…
6	HALLMARK_INFLAMMATORY_RESPONSE	<a target=_blank href=https://www.gsea-msigdb.org/gsea/msigdb/geneset_page.jsp?geneSetName=HALLMARK_INFLAMMATORY_RESPONSE>HALLMARK_INFLAMMATORY_RESPONSE</a>	119	-0.554447	-2.15401	5.0009e-09	5.41764e-08	2.36885e-08	2807	tags=44%, list=19%, signal=36%	TNFSF10/PLAUR/MYC/P2RX4/LDLR/MXD1/ADM/CD55/ACVR1B/TLR2/GPR183/TNFSF15/LPAR1/DCBLD2/ICAM1/IL10/MEFV/CX3CL1/ATP2C1/BEST1/IL15RA/IL10RA/EIF2AK2/NFKB1/HBEGF/IFNAR1/P2RY2/CHST2/HRH1/TNFRSF1B/AXL/EREG/PSEN1/CD82/NOD2/SERPINE1/CXCL8/HIF1A/NDP/MMP14/LAMP3/IRF1/CDKN1A/LIF/SGMS2/TAPBP/BTG2/IRAK2/TPBG/KLF6/ITGA5/CCL24
7	HALLMARK_APOPTOSIS	<a target=_blank href=https://www.gsea-msigdb.org/gsea/msigdb/geneset_page.jsp?geneSetName=HALLMARK_APOPTOSIS>HALLMARK_APOPTOSIS</a>	137	-0.531015	-2.09473	6.23784e-09	5.79228e-08	2.53266e-08	1946	tags=39%, list=13%, signal=35%	BRCA1/CDK2/ROCK1/BCL2L2/LMNA/TGFBR3/CAV1/CREBBP/CTH/BCL2L1/RARA/BCL10/FEZ1/ERBB2/BNIP3L/LEF1/TAP1/GSN/FAS/EGR3/CFLAR/EREG/PSEN1/TIMP3/TNFRSF12A/CTNNB1/XIAP/RNASEL/DDIT3/MCL1/SQSTM1/GPX3/ATF3/SPTAN1/IER3/IRF1/GADD45A/CDKN1A/BTG2/SMAD7/NEDD9/GADD45B/CYLD/PMAIP1/PLPPR4/CCND1/DNAJC3/PRF1/HMOX1/BIRC3/JUN/CD44/TXNIP/RHOB
8	HALLMARK_E2F_TARGETS	<a target=_blank href=https://www.gsea-msigdb.org/gsea/msigdb/geneset_page.jsp?geneSetName=HALLMARK_E2F_TARGETS>HALLMARK_E2F_TARGETS</a>	199	0.46336	1.93681	2.09904e-08	1.70547e-07	7.45711e-08	2996	tags=39%, list=20%, signal=31%	HMGB3/DDX39A/NAP1L1/PRDX4/NME1/RANBP1/DUT/ILF3/NOP56/MYBL2/CDCA3/LIG1/LMNB1/RAN/H2AZ1/TRIP13/SNRPB/TIPIN/CHEK2/ANP32E/KIF22/CCNB2/POLD2/CDC20/NASP/TACC3/HNRNPD/HMGA1/PTTG1/PLK1/UBE2S/STMN1/DCTPP1/RFC2/SSRP1/NOLC1/ASF1B/TUBB/AK2/RPA2/CCNE1/KIF2C/DNMT1/PRPS1/PA2G4/MCM7/AURKA/CDCA8/XRCC6/RAD51AP1/CENPM/POLE4/NBN/UBE2T/LYAR/POLE/GINS1/EXOSC8/CSE1L/CDKN3/PHF5A/ORC6/SPC24/PAICS/JPT1/HMGB2/DONSON/SMC3/M…
9	HALLMARK_MYC_TARGETS_V2	<a target=_blank href=https://www.gsea-msigdb.org/gsea/msigdb/geneset_page.jsp?geneSetName=HALLMARK_MYC_TARGETS_V2>HALLMARK_MYC_TARGETS_V2</a>	57	0.621744	2.11265	5.48622e-07	3.56604e-06	1.55924e-06	3647	tags=54%, list=25%, signal=41%	SLC29A2/SRM/NOP56/SLC19A1/MRTO4/EXOSC5/TFB2M/PUS1/PLK1/FARSA/NOP16/DCTPP1/AIMP2/NOLC1/NPM1/PA2G4/WDR43/BYSL/PHB1/TCOF1/MCM5/RCL1/GRWD1/NOC4L/GNL3/TMEM97/WDR74/CBX3/UNG/NDUFAF4/SUPV3L1
10	HALLMARK_HEME_METABOLISM	<a target=_blank href=https://www.gsea-msigdb.org/gsea/msigdb/geneset_page.jsp?geneSetName=HALLMARK_HEME_METABOLISM>HALLMARK_HEME_METABOLISM</a>	165	-0.45746	-1.86649	5.42483e-07	3.56604e-06	1.55924e-06	2477	tags=34%, list=17%, signal=29%	SLC2A1/TFDP2/RNF123/UCP2/CTSB/ARHGEF12/USP15/BLVRB/TFRC/MINPP1/CTNS/KHNYN/LPIN2/TENT5C/CDC27/BACH1/NFE2L1/ENDOD1/GAPVD1/PICALM/BNIP3L/C3/RIOK3/CLCN3/SLC22A4/TRAK2/ACSL6/SEC14L1/VEZF1/FOXJ2/CAT/LRP10/DCAF10/SLC7A11/LAMP2/LMO2/TSPAN5/IGSF3/ELL2/KAT2B/SDCBP/KDM7A/OPTN/DAAM1/ABCG2/GCLM/BTG2/SYNJ1/NR3C1/TNS1/P4HA2/FOXO3/SLC30A1/SLC30A10/DCUN1D1/YPEL5
11	WP_GLUCOCORTICOID_RECEPTOR_PATHWAY	<a target=_blank href=https://www.gsea-msigdb.org/gsea/msigdb/geneset_page.jsp?geneSetName=WP_GLUCOCORTICOID_RECEPTOR_PATHWAY>WP_GLUCOCORTICOID_RECEPTOR_PATHWAY</a>	57	-0.596795	-2.03974	6.45538e-06	3.81454e-05	1.6679e-05	2235	tags=47%, list=15%, signal=40%	PPP1R14C/CPEB4/RXRA/TGFBR3/HSP90AA1/ZIC2/FGFBP1/NAV3/ENC1/SEC14L1/BIRC2/EDN2/NFKB2/SERPINB9/LRRC8A/PLK2/TNFAIP3/CDC42EP3/TSC22D3/TNS4/NR3C1/GADD45B/ANKRD1/BHLHE40/BIRC3/JUN/B3GNT5
12	HALLMARK_EPITHELIAL_MESENCHYMAL_TRANSITION	<a target=_blank href=https://www.gsea-msigdb.org/gsea/msigdb/geneset_page.jsp?geneSetName=HALLMARK_EPITHELIAL_MESENCHYMAL_TRANSITION>HALLMARK_EPITHELIAL_MESENCHYMAL_TRANSITION</a>	139	-0.463253	-1.83444	7.18489e-06	3.89182e-05	1.70168e-05	2083	tags=48%, list=14%, signal=42%	SGCB/TPM4/TAGLN/SERPINE2/PFN2/QSOX1/FERMT2/FBLN5/COL5A3/LAMA3/CCN2/NT5E/PLAUR/MYLK/AREG/TGM2/DKK1/CALU/TGFB1/SCG2/TGFBR3/COL6A3/COL16A1/NOTCH2/TPM2/LRP1/IGFBP3/SERPINH1/WNT5A/COPA/FLNA/PRSS2/ITGB1/CAP2/FAS/PMP22/PDLIM4/TIMP3/ITGB5/THBS1/SERPINE1/TNFRSF12A/CXCL8/CAPG/NTM/CD59/MMP14/LAMC1/CDH11/VIM/TNFAIP3/ITGA2/GADD45A/GADD45B/MATN2/FN1/SDC4/ITGAV/PRRX1/ITGA5/JUN/SPARC/CD44/TNFRSF11B/TNC/RHOB/CCN1
13	HALLMARK_COMPLEMENT	<a target=_blank href=https://www.gsea-msigdb.org/gsea/msigdb/geneset_page.jsp?geneSetName=HALLMARK_COMPLEMENT>HALLMARK_COMPLEMENT</a>	146	-0.454847	-1.81801	8.11238e-06	4.05619e-05	1.77356e-05	3209	tags=40%, list=22%, signal=31%	TIMP2/PRSS3/PSMB9/SRC/CDA/KLK1/GMFB/PLAUR/VCPIP1/GNG2/CASP10/STX4/SCG3/CD55/PLEK/USP8/CTSB/PRKCD/USP15/RBSN/JAK2/SERPINA1/LRP1/ADAM9/BRPF3/LGMN/PCLO/HPCAL4/C3/MAFF/PSEN1/PRCP/SERPINE1/CTSL/LAMP2/DGKG/F8/CD59/DUSP5/MMP14/TNFAIP3/IRF1/APOBEC3G/F10/DGKH/FN1/PIM1/PDP1/DOCK4/SH2B3/ZEB1/APOBEC3F/DOCK9/CDH13/DUSP6/HSPA1A/PDGFB/PIK3CA
14	HALLMARK_P53_PATHWAY	<a target=_blank href=https://www.gsea-msigdb.org/gsea/msigdb/geneset_page.jsp?geneSetName=HALLMARK_P53_PATHWAY>HALLMARK_P53_PATHWAY</a>	185	-0.41572	-1.72158	1.61112e-05	7.48018e-05	3.27069e-05	2516	tags=32%, list=17%, signal=27%	FDXR/MXD1/TRIB3/KIF13B/ACVR1B/TCN2/MKNK2/PTPN14/DRAM1/KLF4/TGFB1/RNF19B/ELP1/TM4SF1/ITGB4/RXRA/SEC61A1/GM2A/APAF1/CCP110/HEXIM1/HBEGF/TAP1/SP1/CSRNP2/TP53/EPHA2/FAS/TGFA/RHBDF2/CD82/IER5/SLC35D1/SLC7A11/WWP1/DDIT3/ABHD4/ATF3/IER3/PLK2/RB1/ABCC5/GADD45A/CDKN1A/LIF/BTG2/TSC22D1/DGKA/FOXO3/CDKN2B/FOS/HMOX1/CDH13/TCHH/NDRG1/JUN/ZFP36L1/ZMAT3/TXNIP/ABAT
15	HALLMARK_MYOGENESIS	<a target=_blank href=https://www.gsea-msigdb.org/gsea/msigdb/geneset_page.jsp?geneSetName=HALLMARK_MYOGENESIS>HALLMARK_MYOGENESIS</a>	131	-0.449639	-1.76004	2.21454e-05	9.59632e-05	4.19596e-05	2151	tags=28%, list=15%, signal=24%	MEF2A/TGFB1/ITGB4/COL6A3/TPM2/IGFBP3/CFD/HBEGF/ACSL1/FLII/NQO1/CHRNB1/ITGB1/GSN/EIF4A2/ITGB5/LARGE1/SORBS1/IFRD1/ABLIM1/GPX3/SPTAN1/MYO1C/RB1/SVIL/CDKN1A/FHL1/CRAT/GADD45B/MAPRE3/GNAO1/BHLHE40/CDH13/SPARC/WWTR1/IGFBP7/ITGA7
16	HALLMARK_COAGULATION	<a target=_blank href=https://www.gsea-msigdb.org/gsea/msigdb/geneset_page.jsp?geneSetName=HALLMARK_COAGULATION>HALLMARK_COAGULATION</a>	80	-0.517105	-1.89429	2.68015e-05	0.000108881	4.7608e-05	1774	tags=34%, list=12%, signal=30%	SERPINA1/LRP1/ADAM9/PLAU/CFD/LGMN/C3/GSN/MAFF/TIMP3/RAPGEF3/THBS1/SERPINE1/LAMP2/DCT/F8/MMP14/ITGA2/F10/PRSS23/CAPN5/GNG12/FN1/DUSP6/PDGFB/KLF7/SPARC
17	HALLMARK_UV_RESPONSE_DN	<a target=_blank href=https://www.gsea-msigdb.org/gsea/msigdb/geneset_page.jsp?geneSetName=HALLMARK_UV_RESPONSE_DN>HALLMARK_UV_RESPONSE_DN</a>	128	-0.455209	-1.77408	4.02182e-05	0.000153776	6.72379e-05	1971	tags=36%, list=13%, signal=31%	RXRA/NIPBL/TGFBR3/CAV1/ATRX/NOTCH2/KALRN/LTBP1/SPOP/PTPN21/ATP2C1/RND3/NFKB1/SCAF8/TJP1/SYNJ2/ERBB2/SIPA1L1/DLG1/CAP2/APBB2/PMP22/IRS1/SYNE1/SFMBT1/SERPINE1/VLDLR/SCN8A/MT1E/CITED2/LAMC1/RASA2/GCNT1/TGFBR2/ADD3/SMAD7/NR3C1/NRP1/DUSP1/BHLHE40/NR1D2/PRKCA/PLCB4/ATXN1/MAP1B/CCN1
18	HALLMARK_IL2_STAT5_SIGNALING	<a target=_blank href=https://www.gsea-msigdb.org/gsea/msigdb/geneset_page.jsp?geneSetName=HALLMARK_IL2_STAT5_SIGNALING>HALLMARK_IL2_STAT5_SIGNALING</a>	155	-0.429391	-1.72792	5.10999e-05	0.000184527	8.0684e-05	3379	tags=45%, list=23%, signal=35%	EMP1/AMACR/AHR/PHTF2/WLS/TIAM1/IFNGR1/PLAGL1/UMPS/NCOA3/GLIPR2/NT5E/TNFSF10/MAP3K8/MYC/RABGAP1L/P2RX4/IGF2R/SWAP70/NFIL3/NFKBIZ/TGM2/MXD1/NOP2/IL2RA/TWSG1/TRAF1/PLEC/DENND5A/LRRC8C/RRAGD/IL10/MYO1E/SPRY4/BCL2L1/PHLDA1/IL10RA/TNFRSF1B/FAM126B/MAFF/PLIN2/CDCP1/TTC39B/CKAP4/MAPKAPK2/CAPG/PRKCH/LRIG1/SLC2A3/GABARAPL1/MYO1C/LIF/RORA/SH3BGRL2/GADD45B/CTLA4/COL6A1/NRP1/CST7/PIM1/AHNAK/ITGA6/BHLHE40/ITGA…
19	HALLMARK_IL6_JAK_STAT3_SIGNALING	<a target=_blank href=https://www.gsea-msigdb.org/gsea/msigdb/geneset_page.jsp?geneSetName=HALLMARK_IL6_JAK_STAT3_SIGNALING>HALLMARK_IL6_JAK_STAT3_SIGNALING</a>	51	-0.571573	-1.91473	8.0178e-05	0.000274293	0.000119934	2345	tags=53%, list=16%, signal=45%	LEPR/MAP3K8/PTPN1/ACVR1B/TLR2/IL2RA/TGFB1/IL13RA1/MYD88/IL17RA/IL15RA/IFNAR1/TNFRSF1B/FAS/CNTFR/TNFRSF12A/STAM2/STAT3/IRF1/STAT2/PIM1/STAT1/CBL/HMOX1/JUN/IL6ST/CD44
20	HALLMARK_INTERFERON_GAMMA_RESPONSE	<a target=_blank href=https://www.gsea-msigdb.org/gsea/msigdb/geneset_page.jsp?geneSetName=HALLMARK_INTERFERON_GAMMA_RESPONSE>HALLMARK_INTERFERON_GAMMA_RESPONSE</a>	141	-0.435707	-1.72555	0.000140863	0.000457806	0.000200174	2106	tags=26%, list=14%, signal=23%	HELZ2/OAS3/JAK2/ARID5B/ICAM1/IFIT2/MYD88/TOR1B/IL15RA/IL10RA/EIF2AK2/NFKB1/TAP1/IFI27/FAS/MT2A/MVP/RNF213/APOL6/HIF1A/UBE2L6/SECTM1/STAT3/TNFAIP3/IRF1/CDKN1A/STAT2/TAPBP/LATS2/PIM1/STAT1/HLA-B/CD74/METTL7B/PARP14/TDRD7/TXNIP
21	KEGG_GLUTATHIONE_METABOLISM	<a target=_blank href=https://www.gsea-msigdb.org/gsea/msigdb/geneset_page.jsp?geneSetName=KEGG_GLUTATHIONE_METABOLISM>KEGG_GLUTATHIONE_METABOLISM</a>	36	0.618497	1.93718	0.000275844	0.000853803	0.000373323	2839	tags=53%, list=19%, signal=43%	GPX2/IDH2/PGD/MGST1/SRM/GSTP1/SMS/GGCT/ODC1/MGST3/OPLAH/GSTO2/GPX7/LAP3/GSTA4/GSTM4/MGST2/GSTK1/RRM1
22	PATIL_LIVER_CANCER	<a target=_blank href=https://www.gsea-msigdb.org/gsea/msigdb/geneset_page.jsp?geneSetName=PATIL_LIVER_CANCER>PATIL_LIVER_CANCER</a>	622	0.28788	1.34572	0.000396925	0.00117273	0.000512774	3019	tags=29%, list=20%, signal=24%	COL4A1/HACD3/RPS19/LSM4/RCC2/ENAH/COL1A2/SCD/RPS16/NAP1L1/PAFAH1B3/BAIAP2L2/GNPAT/DEPDC1B/ILF3/ARL2/CYC1/LAPTM4B/E2F2/NREP/MAZ/MYCN/FABP5/SNHG7/MYBL2/RPS5/TRIM28/SOX12/NHP2/NEDD4L/CCT5/FDPS/PTGFRN/NUDT1/AKR1C3/PTP4A3/RAB11A/TRIP13/SNRPA1/RPL30/FAM136A/SNRPB/TARBP1/DDOST/EIF3E/ILF2/NEK2/MSTO1/RPS20/CNIH4/KNSTRN/INTS7/PGP/HMGA1/TROAP/PTTG1/UBE2C/PODXL/C10orf82/GMNN/RPSA/PLK1/UQCRB/CENPF/STMN1/CALR/…
23	HALLMARK_KRAS_SIGNALING_UP	<a target=_blank href=https://www.gsea-msigdb.org/gsea/msigdb/geneset_page.jsp?geneSetName=HALLMARK_KRAS_SIGNALING_UP>HALLMARK_KRAS_SIGNALING_UP</a>	133	-0.408834	-1.60566	0.000481391	0.00136045	0.000594854	1693	tags=27%, list=11%, signal=24%	IGFBP3/USP12/IL10RA/PLAU/HBEGF/DNMBP/ZNF277/TNFRSF1B/ETV5/NIN/EREG/MAFB/GADD45G/CCSER2/MALL/GNG11/EVI5/EPHB2/TNFAIP3/ITGA2/LIF/GPRC5B/ETS1/ALDH1A3/MAP3K1/NRP1/TRIB1/ST6GAL1/CBL/SOX9/DUSP6/GABRA3/BIRC3/PRRX1/AKAP12/MPZL2
24	HALLMARK_APICAL_JUNCTION	<a target=_blank href=https://www.gsea-msigdb.org/gsea/msigdb/geneset_page.jsp?geneSetName=HALLMARK_APICAL_JUNCTION>HALLMARK_APICAL_JUNCTION</a>	146	-0.398655	-1.59341	0.000635319	0.00172066	0.000752351	3019	tags=36%, list=20%, signal=29%	SRC/INPPL1/LAMA3/DHX16/LIMA1/WNK4/ACTG1/ITGA10/MYH9/STX4/SPEG/PALS1/SIRPA/TRAF1/RAC2/ITGB4/ICAM1/COL16A1/CX3CL1/RHOF/CTNND1/VCL/ADAM9/PCDH1/TJP1/MAP3K20/DLG1/ITGB1/NECTIN2/ZYX/IRS1/NF1/ICAM2/EPB41L2/ITGA3/CLDN4/CDH11/ITGA2/ACTN1/CDK8/CRAT/NECTIN3/ADRA1B/GNAI1/SYK/SHC1/B4GALT1/WASL/PIK3CB/EGFR/TNFRSF11B/MPZL2
25	HALLMARK_MTORC1_SIGNALING	<a target=_blank href=https://www.gsea-msigdb.org/gsea/msigdb/geneset_page.jsp?geneSetName=HALLMARK_MTORC1_SIGNALING>HALLMARK_MTORC1_SIGNALING</a>	190	0.360528	1.49977	0.000987473	0.00256743	0.0011226	3560	tags=37%, list=24%, signal=28%	CTSC/ELOVL6/GPI/ENO1/PIK3R3/DDX39A/TPI1/GAPDH/SCD/DHCR7/LTA4H/EBP/PPA1/PSMA4/PSMC4/ATP5MC1/PLOD2/SLC37A4/PPIA/TOMM40/SEC11A/LDHA/HMGCS1/XBP1/PLK1/GOT1/CALR/EPRS1/IMMT/EIF2S2/PDAP1/UCHL5/CCNG1/NFKBIB/PDK1/CCT6A/AURKA/TM7SF2/QDPR/CORO1A/PSMG1/DHCR24/HMGCR/ABCF2/CCNF/PGK1/NFYC/PSMB5/HMBS/AK4/RDH11/ACACA/SQLE/PSMC6/CACYBP/CD9/PRDX1/PHGDH/PNP/TMEM97/POLR3G/HSPA9/ELOVL5/FADS1/IDI1/PSMA3/HSP90B1/UNG/MLL…
26	HALLMARK_ADIPOGENESIS	<a target=_blank href=https://www.gsea-msigdb.org/gsea/msigdb/geneset_page.jsp?geneSetName=HALLMARK_ADIPOGENESIS>HALLMARK_ADIPOGENESIS</a>	177	0.353272	1.45735	0.00145481	0.00363702	0.00159027	2672	tags=32%, list=18%, signal=27%	ELOVL6/COL4A1/MDH2/MTCH2/NDUFS3/CYC1/DECR1/ECH1/DHCR7/MTARC2/SLC19A1/ECHS1/HADH/PEMT/NDUFAB1/COX7B/UQCRQ/JAGN1/SDHB/COX8A/MRPL15/ATP5PO/VEGFB/MGST3/ACADM/DGAT1/IMMT/AIFM1/PEX14/GPHN/AK2/SLC5A6/COQ9/COX6A1/SLC25A10/QDPR/SAMM50/GRPEL1/NDUFB7/COQ5/SLC25A1/ACADS/ESRRA/SUCLG1/DHRS7/FAH/UQCR10/ARL4A/LIPE/ACAA2/PRDX3/CHCHD10/SULT1A1/PIM3/ACO2/COQ3/PTCD3
27	HALLMARK_G2M_CHECKPOINT	<a target=_blank href=https://www.gsea-msigdb.org/gsea/msigdb/geneset_page.jsp?geneSetName=HALLMARK_G2M_CHECKPOINT>HALLMARK_G2M_CHECKPOINT</a>	196	0.348735	1.45498	0.0019847	0.00477798	0.00208916	3037	tags=34%, list=20%, signal=28%	GINS2/HMGB3/DDX39A/DMD/ILF3/E2F2/MYBL2/LMNB1/H2AZ1/KIF22/NEK2/CCNB2/CDC20/ODC1/TNPO2/NASP/TACC3/HNRNPD/KMT5A/HMGA1/TROAP/UPF1/PTTG1/UBE2C/PLK1/TENT4A/CENPF/UBE2S/STMN1/HOXC10/EWSR1/E2F3/SFPQ/NOLC1/CDC45/H2AZ2/RPA2/KIF2C/PBK/ATF5/AURKA/DKC1/DTYMK/HIRA/SNRPD1/POLE/SS18/HNRNPU/CCNF/RBM14/CDKN3/ORC6/CDC7/CUL3/SAP30/JPT1/CCNA2/EXO1/NCL/MCM5/SUV39H1/SQLE/RAD21/POLA2/KIF11/HMGN2/PRMT5
28	HALLMARK_DNA_REPAIR	<a target=_blank href=https://www.gsea-msigdb.org/gsea/msigdb/geneset_page.jsp?geneSetName=HALLMARK_DNA_REPAIR>HALLMARK_DNA_REPAIR</a>	145	0.369758	1.48305	0.00247981	0.00575671	0.0025171	3956	tags=38%, list=27%, signal=28%	NME4/NME1/DUT/LIG1/POLR2I/POLR2G/NME3/DGUOK/RFC2/SSRP1/ITPA/NPR2/RBX1/POLR2C/VPS37D/RPA2/NELFCD/POLR2F/SNAPC5/BCAP31/VPS28/POLR1H/FEN1/AK1/MRPL40/ZWINT/POLR2J/POLE4/SF3A3/RAE1/RAD52/SAC3D1/ELL/DGCR8/AAAS/PCNA/TAF6/POLA2/RALA/POLR1D/TAF10/PNP/GUK1/GMPR2/ALYREF/ERCC2/POLD1/EDF1/PDE4B/TAF1C/TARBP2/NT5C/CETN2/RAD51/IMPDH2
29	HALLMARK_MITOTIC_SPINDLE	<a target=_blank href=https://www.gsea-msigdb.org/gsea/msigdb/geneset_page.jsp?geneSetName=HALLMARK_MITOTIC_SPINDLE>HALLMARK_MITOTIC_SPINDLE</a>	196	-0.343416	-1.4281	0.00321351	0.00720269	0.00314935	3650	tags=36%, list=25%, signal=27%	APC/SHROOM1/TTK/TLK1/NCK1/CLASP1/RFC1/WASF2/SSH2/ARFGEF1/TSC1/TIAM1/FBXO5/CTTN/RACGAP1/ARHGAP27/PDLIM5/OPHN1/MYH9/CLIP1/PPP4R2/RAB3GAP1/TOP2A/BCAR1/ROCK1/KIF5B/ARHGEF12/KIF3B/KIFAP3/ARHGEF11/PCM1/DYNLL2/NOTCH2/MYO1E/RHOF/VCL/FGD6/ARHGAP5/ARHGEF7/CDC27/BRCA2/RABGAP1/FLNA/DLG1/ARAP3/GSN/ABR/SMC4/RICTOR/NIN/RASAL2/NF1/SPTBN1/CLIP2/EPB41L2/ECT2/PAFAH1B1/SPTAN1/RASA2/PXN/ALS2/PALLD/ARHGAP29/NEDD9/WASL…
30	HALLMARK_ESTROGEN_RESPONSE_EARLY	<a target=_blank href=https://www.gsea-msigdb.org/gsea/msigdb/geneset_page.jsp?geneSetName=HALLMARK_ESTROGEN_RESPONSE_EARLY>HALLMARK_ESTROGEN_RESPONSE_EARLY</a>	182	-0.350886	-1.44761	0.00405418	0.00878405	0.0038408	2477	tags=31%, list=17%, signal=26%	AREG/TGM2/SIAH2/SLC2A1/NAV2/RAB31/CANT1/KRT13/SEC14L2/KLF4/BLVRB/JAK2/MYBL1/SLC37A1/ELF1/SH3BP5/TIPARP/RARA/DHRS2/GAB2/FKBP5/MINDY1/PDLIM3/ENDOD1/P2RY2/KLK10/MYOF/EGR3/HR/MICB/HES1/LRIG1/ABLIM1/SVIL/PRSS23/ADD3/MAPT/PTGES/PMAIP1/B4GALT1/KLF10/CCND1/FARP1/MED13L/FLNB/TPBG/BHLHE40/FOS/OLFM1/AFF1/THSD4/UGCG/IL6ST/AR/CD44/ABAT
31	KEGG_COLORECTAL_CANCER	<a target=_blank href=https://www.gsea-msigdb.org/gsea/msigdb/geneset_page.jsp?geneSetName=KEGG_COLORECTAL_CANCER>KEGG_COLORECTAL_CANCER</a>	57	-0.460251	-1.57306	0.00633696	0.0132872	0.00580978	2956	tags=39%, list=20%, signal=31%	TCF7/MAPK1/APPL1/TGFB2/MYC/SMAD3/TGFB1/RAC2/SMAD4/AXIN2/LEF1/APC2/TP53/GSK3B/CTNNB1/TGFB3/TGFBR2/PIK3CB/CCND1/FOS/JUN/PIK3CA
32	HALLMARK_INTERFERON_ALPHA_RESPONSE	<a target=_blank href=https://www.gsea-msigdb.org/gsea/msigdb/geneset_page.jsp?geneSetName=HALLMARK_INTERFERON_ALPHA_RESPONSE>HALLMARK_INTERFERON_ALPHA_RESPONSE</a>	76	-0.430133	-1.55265	0.00655177	0.0133083	0.00581901	3371	tags=33%, list=23%, signal=26%	NUB1/IFIT3/IFI35/PSMB9/OAS1/UBA7/PARP12/PSMB8/ADAR/HELZ2/ELF1/IFIT2/TENT5A/EIF2AK2/TAP1/IFI27/NCOA7/UBE2L6/LAMP3/IRF1/STAT2/CD74/PARP14/TDRD7/TXNIP
33	WP_AMINO_ACID_METABOLISM	<a target=_blank href=https://www.gsea-msigdb.org/gsea/msigdb/geneset_page.jsp?geneSetName=WP_AMINO_ACID_METABOLISM>WP_AMINO_ACID_METABOLISM</a>	71	0.424816	1.51962	0.0075139	0.0145351	0.00635543	2181	tags=32%, list=15%, signal=28%	FH/SRM/ALDH7A1/DBH/MDH2/FARSB/SMS/ASS1/HADH/GPT2/PYCR1/ODC1/LDHA/GOT1/ACADM/EPRS1/ALDH18A1/MPST/GOT2/SDHA/PDHA1/SUCLG1/FAH
34	HALLMARK_FATTY_ACID_METABOLISM	<a target=_blank href=https://www.gsea-msigdb.org/gsea/msigdb/geneset_page.jsp?geneSetName=HALLMARK_FATTY_ACID_METABOLISM>HALLMARK_FATTY_ACID_METABOLISM</a>	133	0.359904	1.42493	0.00760298	0.0145351	0.00635543	2633	tags=30%, list=18%, signal=25%	FH/CA6/APEX1/MDH2/DECR1/ECH1/SMS/NTHL1/HSD17B10/HSD17B7/ECHS1/ACAT2/HADH/H2AZ1/ENO2/ODC1/LDHA/PCBD1/KMT5A/HMGCS1/ACADM/PRDX6/AADAT/PSME1/IDH3B/SDHA/ECI1/PDHA1/NBN/DHCR24/YWHAH/ACADS/SUCLG1/ETFDH/ACAA2/ECI2/BLVRA/NSDHL/ACO2/RDH11
35	HALLMARK_NOTCH_SIGNALING	<a target=_blank href=https://www.gsea-msigdb.org/gsea/msigdb/geneset_page.jsp?geneSetName=HALLMARK_NOTCH_SIGNALING>HALLMARK_NOTCH_SIGNALING</a>	31	-0.511845	-1.54164	0.026553	0.0493127	0.0215618	1755	tags=32%, list=12%, signal=28%	NOTCH2/FBXW11/WNT5A/FZD7/PPARD/HES1/CCND1/MAML2/PRKCA/ARRB1
36	REACTOME_METABOLISM_OF_STEROIDS	<a target=_blank href=https://www.gsea-msigdb.org/gsea/msigdb/geneset_page.jsp?geneSetName=REACTOME_METABOLISM_OF_STEROIDS>REACTOME_METABOLISM_OF_STEROIDS</a>	111	0.34199	1.32357	0.0352558	0.0636563	0.0278335	3022	tags=32%, list=20%, signal=26%	ELOVL6/FABP6/FDFT1/SCD/SLC27A5/DHCR7/HSD11B2/EBP/HSD17B7/FDPS/ACAT2/AKR1C3/RAN/SREBF1/UBE2I/ARV1/MVK/CH25H/HMGCS1/GGPS1/FDX1/HSD3B7/CARM1/TM7SF2/DHCR24/LSS/TGS1/HMGCR/NFYC/STARD3NL/NSDHL/MVD/ACACA/SQLE/SLC27A2/SRD5A3
37	HALLMARK_TGF_BETA_SIGNALING	<a target=_blank href=https://www.gsea-msigdb.org/gsea/msigdb/geneset_page.jsp?geneSetName=HALLMARK_TGF_BETA_SIGNALING>HALLMARK_TGF_BETA_SIGNALING</a>	51	-0.416063	-1.39379	0.0398249	0.0699627	0.030591	2493	tags=37%, list=17%, signal=31%	SMAD3/RAB31/ACVR1/TRIM33/TGFB1/TGIF1/CDK9/TJP1/SKIL/THBS1/SPTBN1/SERPINE1/CTNNB1/XIAP/JUNB/SMAD7/KLF10/BMPR2/WWTR1
38	HALLMARK_UV_RESPONSE_UP	<a target=_blank href=https://www.gsea-msigdb.org/gsea/msigdb/geneset_page.jsp?geneSetName=HALLMARK_UV_RESPONSE_UP>HALLMARK_UV_RESPONSE_UP</a>	144	-0.329598	-1.31305	0.044893	0.0767907	0.0335765	641	tags=24%, list=4%, signal=23%	FOSB/DNAJB1/CDK2/MAOA/LHX2/PRKCD/TFRC/SHOX2/HSPA13/ICAM1/NPTXR/PDLIM3/STARD3/TAP1/NR4A1/SQSTM1/MMP14/GPX3/GGH/ATF3/IRF1/DLG4/BTG2/JUNB/GLS/CDKN2B/FOS/OLFM1/HMOX1/TCHH/PPP1R2/IL6ST/NPTX2/RHOB
39	HALLMARK_ESTROGEN_RESPONSE_LATE	<a target=_blank href=https://www.gsea-msigdb.org/gsea/msigdb/geneset_page.jsp?geneSetName=HALLMARK_ESTROGEN_RESPONSE_LATE>HALLMARK_ESTROGEN_RESPONSE_LATE</a>	171	0.304454	1.24666	0.056	0.0933333	0.0408097	1658	tags=20%, list=11%, signal=18%	IDH2/GPER1/CHST8/GAL/DNAJC12/GINS2/FDFT1/IMPA2/RAPGEFL1/MYB/MEST/PPIF/SCNN1A/DHCR7/FABP5/BAG1/OVOL2/ASS1/COX6C/TMPRSS3/FKBP4/CDC20/DCXR/PCP4/XBP1/ABCA3/PRKAR2B/GFUS/CDH1/KIF20A/TSPAN13/TFAP2C/SLC29A1/CYP26B1/TRIM29
40	HALLMARK_UNFOLDED_PROTEIN_RESPONSE	<a target=_blank href=https://www.gsea-msigdb.org/gsea/msigdb/geneset_page.jsp?geneSetName=HALLMARK_UNFOLDED_PROTEIN_RESPONSE>HALLMARK_UNFOLDED_PROTEIN_RESPONSE</a>	111	0.329787	1.27633	0.0736434	0.119671	0.0523256	1538	tags=21%, list=10%, signal=19%	LSM4/EIF4EBP1/IMP3/NOP56/NHP2/EXOSC10/RPS14/EXOSC5/SEC11A/ARFGAP1/XBP1/ATF4/CXXC1/CALR/EXOSC1/ALDH18A1/POP4/NOLC1/EXOSC9/NPM1/BANF1/DCP2/EXOSC4
41	HALLMARK_HEDGEHOG_SIGNALING	<a target=_blank href=https://www.gsea-msigdb.org/gsea/msigdb/geneset_page.jsp?geneSetName=HALLMARK_HEDGEHOG_SIGNALING>HALLMARK_HEDGEHOG_SIGNALING</a>	32	-0.44475	-1.34993	0.0773931	0.122696	0.0536486	2793	tags=38%, list=19%, signal=30%	TLE1/OPHN1/MYH9/SCG2/NKX6-1/NRCAM/CNTFR/NF1/VLDLR/SHH/SLIT1/NRP1
42	HO_LIVER_CANCER_VASCULAR_INVASION	<a target=_blank href=https://www.gsea-msigdb.org/gsea/msigdb/geneset_page.jsp?geneSetName=HO_LIVER_CANCER_VASCULAR_INVASION>HO_LIVER_CANCER_VASCULAR_INVASION</a>	10	-0.646116	-1.4786	0.0826613	0.127928	0.0559362	1309	tags=40%, list=9%, signal=36%	TRIM8/RAB39A/UBE3C/AMPD3
43	HALLMARK_ANDROGEN_RESPONSE	<a target=_blank href=https://www.gsea-msigdb.org/gsea/msigdb/geneset_page.jsp?geneSetName=HALLMARK_ANDROGEN_RESPONSE>HALLMARK_ANDROGEN_RESPONSE</a>	90	-0.330963	-1.2259	0.114583	0.169801	0.0742452	1926	tags=22%, list=13%, signal=19%	SLC38A2/ARID5B/RPS6KA3/PTPN21/FKBP5/DNAJB9/GPD1L/PGM3/ELL2/APPBP2/ZBTB10/ACTN1/IQGAP2/ALDH1A3/B4GALT1/TSC22D1/CCND1/ITGAV/NDRG1/AKAP12
44	HALLMARK_PEROXISOME	<a target=_blank href=https://www.gsea-msigdb.org/gsea/msigdb/geneset_page.jsp?geneSetName=HALLMARK_PEROXISOME>HALLMARK_PEROXISOME</a>	90	0.321661	1.20187	0.114943	0.169801	0.0742452	3429	tags=36%, list=23%, signal=27%	IDH2/FABP6/DHRS3/GNPAT/ECH1/HSD11B2/FDPS/SEMA3C/PABPC1/ISOC1/NUDT19/CLN6/CADM1/PEX5/PEX14/HSD3B7/DHCR24/YWHAH/FIS1/ITGB1BP1/PEX2/ECI2/RDH11/GSTK1/SLC27A2/PRDX1/HRAS/PEX11A/ELOVL5/CTBP1/FADS1/IDI1
45	HALLMARK_PROTEIN_SECRETION	<a target=_blank href=https://www.gsea-msigdb.org/gsea/msigdb/geneset_page.jsp?geneSetName=HALLMARK_PROTEIN_SECRETION>HALLMARK_PROTEIN_SECRETION</a>	93	-0.323659	-1.20754	0.126033	0.182048	0.0795998	3550	tags=35%, list=24%, signal=27%	ARFGAP3/CD63/RAB2A/SEC24D/ARFGEF1/RAB22A/KRT18/VAMP7/GOSR2/STX16/MAPK1/IGF2R/NAPG/TMED10/STX7/ARFGEF2/ADAM10/GOLGA4/RPS6KA3/AP2B1/GBF1/CLCN3/SGMS1/OCRL/TMX1/LAMP2/RAB14/COPB2/CLTC/MON2/SCRN1/PAM/EGFR
46	HALLMARK_GLYCOLYSIS	<a target=_blank href=https://www.gsea-msigdb.org/gsea/msigdb/geneset_page.jsp?geneSetName=HALLMARK_GLYCOLYSIS>HALLMARK_GLYCOLYSIS</a>	179	0.280593	1.15642	0.132265	0.186896	0.0817195	2677	tags=26%, list=18%, signal=21%	CYB5A/ENO1/TPI1/GYS1/ALDH7A1/MDH2/ME2/B3GALT6/AKR1A1/PSMC4/MPI/B4GALT2/BPNT1/PLOD2/SLC37A4/PPIA/FKBP4/ENO2/NASP/LDHA/POLR3K/CLN6/GFUS/GOT1/STMN1/GUSB/GOT2/KIF20A/PRPS1/PHKA2/AURKA/FUT8/NDUFV3/SLC25A10/FAM162A/DSC2/ARTN/PGK1/EFNA3/TFF3/CASP6/COG2/NSDHL/AK4/SAP30/PGLS
47	HALLMARK_WNT_BETA_CATENIN_SIGNALING	<a target=_blank href=https://www.gsea-msigdb.org/gsea/msigdb/geneset_page.jsp?geneSetName=HALLMARK_WNT_BETA_CATENIN_SIGNALING>HALLMARK_WNT_BETA_CATENIN_SIGNALING</a>	41	-0.393451	-1.25372	0.142566	0.197166	0.0862102	3242	tags=39%, list=22%, signal=31%	DVL2/TCF7/MYC/CUL1/NUMB/DKK1/RBPJ/WNT6/AXIN2/LEF1/TP53/WNT5B/PPARD/CTNNB1/DKK4/GNAI1
48	ROESSLER_LIVER_CANCER_METASTASIS_DN	<a target=_blank href=https://www.gsea-msigdb.org/gsea/msigdb/geneset_page.jsp?geneSetName=ROESSLER_LIVER_CANCER_METASTASIS_DN>ROESSLER_LIVER_CANCER_METASTASIS_DN</a>	46	-0.3371	-1.10114	0.29065	0.393589	0.172096	1691	tags=24%, list=11%, signal=21%	TMC6/MGAT5/SPG11/ACBD5/MOAP1/ARAP3/U2AF1/TACC1/HIPK1/ANKRD1/WWTR1
49	HALLMARK_PANCREAS_BETA_CELLS	<a target=_blank href=https://www.gsea-msigdb.org/gsea/msigdb/geneset_page.jsp?geneSetName=HALLMARK_PANCREAS_BETA_CELLS>HALLMARK_PANCREAS_BETA_CELLS</a>	25	-0.382597	-1.10759	0.297189	0.39423	0.172376	1768	tags=32%, list=12%, signal=28%	ABCC8/NKX6-1/PCSK1/MAFB/FOXO1/LMO2/PAX6/STXBP1
50	HALLMARK_REACTIVE_OXYGEN_SPECIES_PATHWAY	<a target=_blank href=https://www.gsea-msigdb.org/gsea/msigdb/geneset_page.jsp?geneSetName=HALLMARK_REACTIVE_OXYGEN_SPECIES_PATHWAY>HALLMARK_REACTIVE_OXYGEN_SPECIES_PATHWAY</a>	46	0.329318	1.08955	0.311765	0.405294	0.177214	3055	tags=30%, list=21%, signal=24%	PRDX2/MGST1/PRDX4/MBP/NDUFS2/PRDX6/CDKN2D/PDLIM1/MSRA/NDUFA6/HMOX2/FTL/GLRX2/PRDX1
51	KAPOSI_LIVER_CANCER_MET_UP	<a target=_blank href=https://www.gsea-msigdb.org/gsea/msigdb/geneset_page.jsp?geneSetName=KAPOSI_LIVER_CANCER_MET_UP>KAPOSI_LIVER_CANCER_MET_UP</a>	18	-0.415559	-1.092	0.327731	0.417696	0.182637	1927	tags=33%, list=13%, signal=29%	TUBB6/CKS2/FGD6/ITGB1/PLCE1/ITGAV
52	HALLMARK_ALLOGRAFT_REJECTION	<a target=_blank href=https://www.gsea-msigdb.org/gsea/msigdb/geneset_page.jsp?geneSetName=HALLMARK_ALLOGRAFT_REJECTION>HALLMARK_ALLOGRAFT_REJECTION</a>	110	-0.26724	-1.01991	0.41358	0.516975	0.226046	2388	tags=25%, list=16%, signal=22%	SOCS5/BRCA1/TLR2/IL2RA/HLA-E/TGFB1/JAK2/ICAM1/IL10/UBE2D1/BCL10/FLNA/TAP1/IL27RA/FAS/EREG/CAPG/HIF1A/ZAP70/GCNT1/LIF/NOS2/TAPBP/ETS1/STAT1/CD74/PRF1/EGFR
53	HALLMARK_ANGIOGENESIS	<a target=_blank href=https://www.gsea-msigdb.org/gsea/msigdb/geneset_page.jsp?geneSetName=HALLMARK_ANGIOGENESIS>HALLMARK_ANGIOGENESIS</a>	21	0.362726	1.00301	0.450677	0.552717	0.241674	1046	tags=14%, list=7%, signal=13%	CCND2/JAG2/S100A4
54	ROESSLER_LIVER_CANCER_METASTASIS_UP	<a target=_blank href=https://www.gsea-msigdb.org/gsea/msigdb/geneset_page.jsp?geneSetName=ROESSLER_LIVER_CANCER_METASTASIS_UP>ROESSLER_LIVER_CANCER_METASTASIS_UP</a>	86	0.26812	0.989538	0.482558	0.580857	0.253978	1794	tags=21%, list=12%, signal=19%	GYS1/BASP1/CES1/TRAP1/RAB3A/STUB1/ENO2/MVK/LY6E/COL4A5/KHK/EMD/RAB8A/RPA2/PDK1/FUT8/DTYMK/FEN1
55	HALLMARK_CHOLESTEROL_HOMEOSTASIS	<a target=_blank href=https://www.gsea-msigdb.org/gsea/msigdb/geneset_page.jsp?geneSetName=HALLMARK_CHOLESTEROL_HOMEOSTASIS>HALLMARK_CHOLESTEROL_HOMEOSTASIS</a>	69	0.272178	0.9657	0.524715	0.620118	0.271145	1166	tags=17%, list=8%, signal=16%	FDFT1/SCD/ECH1/DHCR7/FABP5/EBP/HSD17B7/FDPS/ACAT2/MVK/HMGCS1/GUSB
56	HALLMARK_SPERMATOGENESIS	<a target=_blank href=https://www.gsea-msigdb.org/gsea/msigdb/geneset_page.jsp?geneSetName=HALLMARK_SPERMATOGENESIS>HALLMARK_SPERMATOGENESIS</a>	73	0.265431	0.954324	0.55408	0.628199	0.274678	2771	tags=23%, list=19%, signal=19%	CNIH2/VDAC3/NEK2/CCNB2/PIAS2/PHKG2/NCAPH/GRM8/CLPB/KIF2C/AURKA/PSMG1/ARL4A/CDKN3/PEBP1/MAP7/NF2
57	LIU_LIVER_CANCER	<a target=_blank href=https://www.gsea-msigdb.org/gsea/msigdb/geneset_page.jsp?geneSetName=LIU_LIVER_CANCER>LIU_LIVER_CANCER</a>	30	0.309449	0.937474	0.560547	0.628199	0.274678	1323	tags=17%, list=9%, signal=15%	ECH1/NMB/SFXN2/AIMP2/BICDL2
58	KEGG_DRUG_METABOLISM_CYTOCHROME_P450	<a target=_blank href=https://www.gsea-msigdb.org/gsea/msigdb/geneset_page.jsp?geneSetName=KEGG_DRUG_METABOLISM_CYTOCHROME_P450>KEGG_DRUG_METABOLISM_CYTOCHROME_P450</a>	17	0.363332	0.936369	0.550193	0.628199	0.274678	2710	tags=47%, list=18%, signal=38%	MGST1/GSTP1/MGST3/GSTO2/GSTA4/GSTM4/MGST2/GSTK1
59	HALLMARK_XENOBIOTIC_METABOLISM	<a target=_blank href=https://www.gsea-msigdb.org/gsea/msigdb/geneset_page.jsp?geneSetName=HALLMARK_XENOBIOTIC_METABOLISM>HALLMARK_XENOBIOTIC_METABOLISM</a>	143	-0.239494	-0.951961	0.579477	0.638407	0.279141	3735	tags=34%, list=25%, signal=26%	FBP1/ETS2/PSMB10/SERTAD1/PTGES3/DDAH2/SLC46A3/ENTPD5/ALDH2/CYP27A1/ACOX1/APOE/SSR3/TMBIM6/CDA/TGFB2/PDLIM5/NINJ1/HACL1/ALAS1/MAN1A1/BCAR1/MAOA/ABHD6/TTPA/BLVRB/MPP2/TDO2/PINK1/LPIN2/ASL/SLC12A4/NPC1/NQO1/EPHA2/FAS/MT2A/PPARD/SERPINE1/CAT/SLC35D1/ALDH3A1/ABCC3/GABARAPL1/F10/PTGES/PTGR1/HMOX1/PDK4
60	WP_GLUTATHIONE_METABOLISM	<a target=_blank href=https://www.gsea-msigdb.org/gsea/msigdb/geneset_page.jsp?geneSetName=WP_GLUTATHIONE_METABOLISM>WP_GLUTATHIONE_METABOLISM</a>	12	0.380935	0.894279	0.625	0.677083	0.296053	1354	tags=17%, list=9%, signal=15%	GPX2/OPLAH
61	HALLMARK_KRAS_SIGNALING_DN	<a target=_blank href=https://www.gsea-msigdb.org/gsea/msigdb/geneset_page.jsp?geneSetName=HALLMARK_KRAS_SIGNALING_DN>HALLMARK_KRAS_SIGNALING_DN</a>	97	-0.240552	-0.906285	0.678138	0.699666	0.305927	2525	tags=24%, list=17%, signal=20%	KRT5/DLK2/KLK7/KRT13/EDAR/CAMK1D/GPRC5C/SHOX2/MEFV/COPZ2/KMT2D/LYPD3/TENT5C/PKP1/CHST2/C5/SKIL/MFSD6/CNTFR/EDN2/WNT16/PTPRJ/BTG2
62	HALLMARK_PI3K_AKT_MTOR_SIGNALING	<a target=_blank href=https://www.gsea-msigdb.org/gsea/msigdb/geneset_page.jsp?geneSetName=HALLMARK_PI3K_AKT_MTOR_SIGNALING>HALLMARK_PI3K_AKT_MTOR_SIGNALING</a>	93	0.241304	0.903497	0.669884	0.699666	0.305927	3111	tags=28%, list=21%, signal=22%	PIK3R3/MAP2K6/CAB39L/THEM4/ECSIT/VAV3/ARF1/LCK/CALR/UBE2N/CFL1/PLCB1/NFKBIB/PDK1/AKT1S1/PIN1/SMAD2/CSNK2B/ARPC3/PAK4/TNFRSF1A/PLCG1/ACACA/PLA2G12A/PPP1CA/HRAS
63	HALLMARK_APICAL_SURFACE	<a target=_blank href=https://www.gsea-msigdb.org/gsea/msigdb/geneset_page.jsp?geneSetName=HALLMARK_APICAL_SURFACE>HALLMARK_APICAL_SURFACE</a>	30	-0.294937	-0.879788	0.661224	0.699666	0.305927	2328	tags=27%, list=16%, signal=23%	PLAUR/BRCA1/DCBLD2/ADAM10/CX3CL1/LYPD3/B4GALT1/MDGA1
64	HALLMARK_BILE_ACID_METABOLISM	<a target=_blank href=https://www.gsea-msigdb.org/gsea/msigdb/geneset_page.jsp?geneSetName=HALLMARK_BILE_ACID_METABOLISM>HALLMARK_BILE_ACID_METABOLISM</a>	77	-0.224534	-0.815595	0.825726	0.838628	0.366688	1533	tags=14%, list=10%, signal=13%	SLC23A2/ACSL5/ACSL1/NPC1/CAT/PNPLA8/OPTN/RBP1/GCLM/AR/ATXN1
65	REACTOME_METABOLISM_OF_STEROID_HORMONES	<a target=_blank href=https://www.gsea-msigdb.org/gsea/msigdb/geneset_page.jsp?geneSetName=REACTOME_METABOLISM_OF_STEROID_HORMONES>REACTOME_METABOLISM_OF_STEROID_HORMONES</a>	13	-0.278651	-0.680247	0.882353	0.882353	0.385806	1403	tags=23%, list=9%, signal=21%	FDXR/STARD3/STARD4
