# Supplementary material for: Deciphering Colorectal Cancer–Hepatocyte Interactions: A Multiomics Platform for Interrogation of Metabolic Crosstalk in the Liver–Tumor Microenvironment
Source: Int J Mol Sci. 2025 Feb 25;26(5):1976. doi: 10.3390/ijms26051976 (PMC11900982; doi:10.3390/ijms26051976)
Supplement: Supplementary file 1 [file ijms-26-01976-s001.zip › TableS2_Selected_C2_pathways.xlsx]

## Sheet: Sheet1
Table S2. Selected C2 pathways
HO_LIVER_CANCER_VASCULAR_INVASION
KAPOSI_LIVER_CANCER_MET_DN
KAPOSI_LIVER_CANCER_MET_UP
LIU_LIVER_CANCER
PATIL_LIVER_CANCER
ROESSLER_LIVER_CANCER_METASTASIS_DN
ROESSLER_LIVER_CANCER_METASTASIS_UP
KEGG_COLORECTAL_CANCER
REACTOME_METABOLISM_OF_STEROID_HORMONES
REACTOME_METABOLISM_OF_STEROIDS
WP_CLASSICAL_PATHWAY_OF_STEROIDOGENESIS_WITH_GLUCOCORTICOID_AND_MINERALOCORTICOID_METABOLISM
REACTOME_GLUCOCORTICOID_BIOSYNTHESIS
WP_GLUCOCORTICOID_RECEPTOR_PATHWAY
KEGG_GLUTATHIONE_METABOLISM
WP_GLUTATHIONE_METABOLISM
REACTOME_METABOLISM_OF_AMINO_ACIDS_AND_DERIVATIVES
WP_AMINO_ACID_METABOLISM
KEGG_DRUG_METABOLISM_CYTOCHROME_P450
