# Supplementary material for: Deciphering Colorectal Cancer–Hepatocyte Interactions: A Multiomics Platform for Interrogation of Metabolic Crosstalk in the Liver–Tumor Microenvironment
Source: Int J Mol Sci. 2025 Feb 25;26(5):1976. doi: 10.3390/ijms26051976 (PMC11900982; doi:10.3390/ijms26051976)
Supplement: Supplementary file 1 [file ijms-26-01976-s001.zip › TableS3_multiomicsCor.xlsx]

## Sheet: suppTable3_multiomicsCor
Table S3. Univariate correlation matrix of all static metabolite pools and differentially enriched RNA transcripts. Row/Column representing gene and metabolite names, Pearson correlation coefficient (R), and p-value from t-distribution.
	row	column	correlation coefficient	p-value
1	ENSG00000165029	ENSG00000085563	0.969343	0.00139539
2	ENSG00000165029	ENSG00000091262	0.793944	0.0593142
3	ENSG00000085563	ENSG00000091262	0.877584	0.0215613
4	ENSG00000165029	ENSG00000006071	0.803295	0.0542336
5	ENSG00000085563	ENSG00000006071	0.89886	0.0148266
6	ENSG00000091262	ENSG00000006071	0.994145	5.13196096822988e-05
7	ENSG00000165029	ENSG00000160179	0.956809	0.0027579
8	ENSG00000085563	ENSG00000160179	0.939812	0.00532483
9	ENSG00000091262	ENSG00000160179	0.880829	0.0204563
10	ENSG00000006071	ENSG00000160179	0.872031	0.0235162
11	ENSG00000165029	ENSG00000225792	-0.933356	0.00651422
12	ENSG00000085563	ENSG00000225792	-0.906259	0.0127692
13	ENSG00000091262	ENSG00000225792	-0.697393	0.123502
14	ENSG00000006071	ENSG00000225792	-0.729509	0.0998528
15	ENSG00000160179	ENSG00000225792	-0.89105	0.0171585
16	ENSG00000165029	ENSG00000233760	-0.971975	0.0011671
17	ENSG00000085563	ENSG00000233760	-0.931861	0.0068062
18	ENSG00000091262	ENSG00000233760	-0.842443	0.0352809
19	ENSG00000006071	ENSG00000233760	-0.835116	0.0385389
20	ENSG00000160179	ENSG00000233760	-0.986075	0.000289522
21	ENSG00000225792	ENSG00000233760	0.914599	0.0106286
22	ENSG00000165029	ENSG00000277476	-0.883358	0.0196147
23	ENSG00000085563	ENSG00000277476	-0.818354	0.046496
24	ENSG00000091262	ENSG00000277476	-0.494142	0.319116
25	ENSG00000006071	ENSG00000277476	-0.53233	0.27693
26	ENSG00000160179	ENSG00000277476	-0.789547	0.0617749
27	ENSG00000225792	ENSG00000277476	0.957078	0.00272395
28	ENSG00000233760	ENSG00000277476	0.821374	0.045011
29	ENSG00000165029	ENSG00000283403	0.915205	0.0104805
30	ENSG00000085563	ENSG00000283403	0.964967	0.00181951
31	ENSG00000091262	ENSG00000283403	0.840563	0.0361037
32	ENSG00000006071	ENSG00000283403	0.872693	0.023279
33	ENSG00000160179	ENSG00000283403	0.91465	0.0106161
34	ENSG00000225792	ENSG00000283403	-0.919923	0.00936168
35	ENSG00000233760	ENSG00000283403	-0.880856	0.0204472
36	ENSG00000277476	ENSG00000283403	-0.839632	0.0365145
37	ENSG00000165029	ENSG00000268460	-0.933332	0.00651869
38	ENSG00000085563	ENSG00000268460	-0.896166	0.0156124
39	ENSG00000091262	ENSG00000268460	-0.622505	0.186857
40	ENSG00000006071	ENSG00000268460	-0.660826	0.15305
41	ENSG00000160179	ENSG00000268460	-0.81185	0.0497706
42	ENSG00000225792	ENSG00000268460	0.947588	0.00404858
43	ENSG00000233760	ENSG00000268460	0.867076	0.0253288
44	ENSG00000277476	ENSG00000268460	0.936951	0.00583747
45	ENSG00000283403	ENSG00000268460	-0.844634	0.0343329
46	ENSG00000165029	ENSG00000285872	-0.947968	0.00399055
47	ENSG00000085563	ENSG00000285872	-0.876747	0.0218509
48	ENSG00000091262	ENSG00000285872	-0.613608	0.195105
49	ENSG00000006071	ENSG00000285872	-0.63653	0.174157
50	ENSG00000160179	ENSG00000285872	-0.86985	0.0243063
51	ENSG00000225792	ENSG00000285872	0.973833	0.00101813
52	ENSG00000233760	ENSG00000285872	0.91537	0.0104402
53	ENSG00000277476	ENSG00000285872	0.971278	0.00122554
54	ENSG00000283403	ENSG00000285872	-0.849043	0.0324619
55	ENSG00000268460	ENSG00000285872	0.970519	0.00129089
56	ENSG00000165029	ENSG00000213981	0.935002	0.00619983
57	ENSG00000085563	ENSG00000213981	0.979649	0.000617004
58	ENSG00000091262	ENSG00000213981	0.93326	0.00653266
59	ENSG00000006071	ENSG00000213981	0.941015	0.00511628
60	ENSG00000160179	ENSG00000213981	0.928425	0.0075011
61	ENSG00000225792	ENSG00000213981	-0.81754	0.0469005
62	ENSG00000233760	ENSG00000213981	-0.91496	0.0105403
63	ENSG00000277476	ENSG00000213981	-0.695224	0.125177
64	ENSG00000283403	ENSG00000213981	0.913879	0.010806
65	ENSG00000268460	ENSG00000213981	-0.819082	0.0461362
66	ENSG00000285872	ENSG00000213981	-0.789915	0.0615674
67	ENSG00000165029	ENSG00000267009	-0.904477	0.0132512
68	ENSG00000085563	ENSG00000267009	-0.912482	0.011154
69	ENSG00000091262	ENSG00000267009	-0.733405	0.0971358
70	ENSG00000006071	ENSG00000267009	-0.776624	0.0692723
71	ENSG00000160179	ENSG00000267009	-0.842063	0.0354462
72	ENSG00000225792	ENSG00000267009	0.973169	0.00107023
73	ENSG00000233760	ENSG00000267009	0.876964	0.0217754
74	ENSG00000277476	ENSG00000267009	0.897519	0.0152155
75	ENSG00000283403	ENSG00000267009	-0.905351	0.0130138
76	ENSG00000268460	ENSG00000267009	0.955848	0.00288111
77	ENSG00000285872	ENSG00000267009	0.932213	0.00673685
78	ENSG00000213981	ENSG00000267009	-0.839704	0.0364829
79	ENSG00000165029	ENSG00000287263	-0.918408	0.00971426
80	ENSG00000085563	ENSG00000287263	-0.805521	0.0530554
81	ENSG00000091262	ENSG00000287263	-0.570473	0.237118
82	ENSG00000006071	ENSG00000287263	-0.55579	0.252157
83	ENSG00000160179	ENSG00000287263	-0.876192	0.0220436
84	ENSG00000225792	ENSG00000287263	0.826096	0.0427341
85	ENSG00000233760	ENSG00000287263	0.897392	0.0152526
86	ENSG00000277476	ENSG00000287263	0.85687	0.0292633
87	ENSG00000283403	ENSG00000287263	-0.747054	0.0878807
88	ENSG00000268460	ENSG00000287263	0.82352	0.0439697
89	ENSG00000285872	ENSG00000287263	0.903912	0.0134057
90	ENSG00000213981	ENSG00000287263	-0.756932	0.0814427
91	ENSG00000267009	ENSG00000287263	0.720791	0.106053
92	ENSG00000165029	ENSG00000276261	-0.888206	0.0180482
93	ENSG00000085563	ENSG00000276261	-0.927986	0.00759228
94	ENSG00000091262	ENSG00000276261	-0.979072	0.000652388
95	ENSG00000006071	ENSG00000276261	-0.971399	0.00121532
96	ENSG00000160179	ENSG00000276261	-0.956489	0.00279867
97	ENSG00000225792	ENSG00000276261	0.804324	0.0536873
98	ENSG00000233760	ENSG00000276261	0.933749	0.00643841
99	ENSG00000277476	ENSG00000276261	0.634378	0.176081
100	ENSG00000283403	ENSG00000276261	-0.888425	0.017979
101	ENSG00000268460	ENSG00000276261	0.730134	0.0994149
102	ENSG00000285872	ENSG00000276261	0.747237	0.0877591
103	ENSG00000213981	ENSG00000276261	-0.95798	0.00261139
104	ENSG00000267009	ENSG00000276261	0.810032	0.0507042
105	ENSG00000287263	ENSG00000276261	0.715927	0.109584
106	ENSG00000165029	ENSG00000285589	-0.915259	0.0104673
107	ENSG00000085563	ENSG00000285589	-0.823191	0.0441283
108	ENSG00000091262	ENSG00000285589	-0.515304	0.29546
109	ENSG00000006071	ENSG00000285589	-0.524036	0.2859
110	ENSG00000160179	ENSG00000285589	-0.784771	0.0645003
111	ENSG00000225792	ENSG00000285589	0.812926	0.0492215
112	ENSG00000233760	ENSG00000285589	0.833378	0.0393313
113	ENSG00000277476	ENSG00000285589	0.865978	0.0257392
114	ENSG00000283403	ENSG00000285589	-0.724899	0.103111
115	ENSG00000268460	ENSG00000285589	0.907257	0.0125031
116	ENSG00000285872	ENSG00000285589	0.909936	0.0118021
117	ENSG00000213981	ENSG00000285589	-0.771312	0.0724673
118	ENSG00000267009	ENSG00000285589	0.764944	0.0763837
119	ENSG00000287263	ENSG00000285589	0.939665	0.00535066
120	ENSG00000276261	ENSG00000285589	0.647781	0.16424
121	ENSG00000165029	ENSG00000231083	-0.832623	0.039678
122	ENSG00000085563	ENSG00000231083	-0.749599	0.0862009
123	ENSG00000091262	ENSG00000231083	-0.574689	0.232867
124	ENSG00000006071	ENSG00000231083	-0.587978	0.21967
125	ENSG00000160179	ENSG00000231083	-0.828265	0.0417068
126	ENSG00000225792	ENSG00000231083	0.94227	0.00490298
127	ENSG00000233760	ENSG00000231083	0.872924	0.0231966
128	ENSG00000277476	ENSG00000231083	0.900349	0.0144006
129	ENSG00000283403	ENSG00000231083	-0.768485	0.0741943
130	ENSG00000268460	ENSG00000231083	0.849222	0.0323871
131	ENSG00000285872	ENSG00000231083	0.931294	0.00691856
132	ENSG00000213981	ENSG00000231083	-0.653956	0.158901
133	ENSG00000267009	ENSG00000231083	0.884294	0.0193074
134	ENSG00000287263	ENSG00000231083	0.798747	0.0566783
135	ENSG00000276261	ENSG00000231083	0.710609	0.113503
136	ENSG00000285589	ENSG00000231083	0.718811	0.107485
137	ENSG00000165029	ENSG00000273466	-0.872096	0.023493
138	ENSG00000085563	ENSG00000273466	-0.873443	0.0230115
139	ENSG00000091262	ENSG00000273466	-0.676572	0.139992
140	ENSG00000006071	ENSG00000273466	-0.724221	0.103594
141	ENSG00000160179	ENSG00000273466	-0.787444	0.0629685
142	ENSG00000225792	ENSG00000273466	0.953336	0.00321548
143	ENSG00000233760	ENSG00000273466	0.838465	0.0370329
144	ENSG00000277476	ENSG00000273466	0.885815	0.018813
145	ENSG00000283403	ENSG00000273466	-0.855214	0.0299271
146	ENSG00000268460	ENSG00000273466	0.959254	0.00245652
147	ENSG00000285872	ENSG00000273466	0.921794	0.00893501
148	ENSG00000213981	ENSG00000273466	-0.796089	0.0581304
149	ENSG00000267009	ENSG00000273466	0.99374	5.86633492740685e-05
150	ENSG00000287263	ENSG00000273466	0.685191	0.133058
151	ENSG00000276261	ENSG00000273466	0.756024	0.0820255
152	ENSG00000285589	ENSG00000273466	0.756053	0.0820064
153	ENSG00000231083	ENSG00000273466	0.872197	0.0234566
154	ENSG00000165029	ENSG00000260597	0.941056	0.00510918
155	ENSG00000085563	ENSG00000260597	0.961343	0.00221261
156	ENSG00000091262	ENSG00000260597	0.829256	0.0412414
157	ENSG00000006071	ENSG00000260597	0.861373	0.0274942
158	ENSG00000160179	ENSG00000260597	0.9159	0.0103119
159	ENSG00000225792	ENSG00000260597	-0.971375	0.00121733
160	ENSG00000233760	ENSG00000260597	-0.926627	0.00787794
161	ENSG00000277476	ENSG00000260597	-0.875252	0.0223725
162	ENSG00000283403	ENSG00000260597	0.958125	0.00259353
163	ENSG00000268460	ENSG00000260597	-0.927285	0.00773904
164	ENSG00000285872	ENSG00000260597	-0.920161	0.00930691
165	ENSG00000213981	ENSG00000260597	0.908495	0.0121767
166	ENSG00000267009	ENSG00000260597	-0.98314	0.000424014
167	ENSG00000287263	ENSG00000260597	-0.760405	0.0792313
168	ENSG00000276261	ENSG00000260597	-0.894628	0.01607
169	ENSG00000285589	ENSG00000260597	-0.766539	0.075394
170	ENSG00000231083	ENSG00000260597	-0.868795	0.0246928
171	ENSG00000273466	ENSG00000260597	-0.957726	0.00264287
172	ENSG00000165029	ENSG00000272808	-0.926262	0.00795544
173	ENSG00000085563	ENSG00000272808	-0.957503	0.00267057
174	ENSG00000091262	ENSG00000272808	-0.773372	0.0712207
175	ENSG00000006071	ENSG00000272808	-0.816166	0.0475861
176	ENSG00000160179	ENSG00000272808	-0.88282	0.0197923
177	ENSG00000225792	ENSG00000272808	0.963632	0.0019599
178	ENSG00000233760	ENSG00000272808	0.877168	0.0217049
179	ENSG00000277476	ENSG00000272808	0.904464	0.0132547
180	ENSG00000283403	ENSG00000272808	-0.981431	0.000513987
181	ENSG00000268460	ENSG00000272808	0.920123	0.0093156
182	ENSG00000285872	ENSG00000272808	0.908805	0.0120955
183	ENSG00000213981	ENSG00000272808	-0.885043	0.019063
184	ENSG00000267009	ENSG00000272808	0.962229	0.00211307
185	ENSG00000287263	ENSG00000272808	0.756597	0.0816575
186	ENSG00000276261	ENSG00000272808	0.839698	0.0364853
187	ENSG00000285589	ENSG00000272808	0.774573	0.070498
188	ENSG00000231083	ENSG00000272808	0.8244	0.0435458
189	ENSG00000273466	ENSG00000272808	0.931318	0.00691391
190	ENSG00000260597	ENSG00000272808	-0.980997	0.000538242
191	ENSG00000165029	ENSG00000264112	-0.768508	0.0741802
192	ENSG00000085563	ENSG00000264112	-0.702158	0.119854
193	ENSG00000091262	ENSG00000264112	-0.342148	0.506805
194	ENSG00000006071	ENSG00000264112	-0.397423	0.435251
195	ENSG00000160179	ENSG00000264112	-0.631363	0.178792
196	ENSG00000225792	ENSG00000264112	0.903192	0.0136039
197	ENSG00000233760	ENSG00000264112	0.692672	0.127162
198	ENSG00000277476	ENSG00000264112	0.962883	0.00204097
199	ENSG00000283403	ENSG00000264112	-0.724057	0.103711
200	ENSG00000268460	ENSG00000264112	0.916117	0.0102594
201	ENSG00000285872	ENSG00000264112	0.919025	0.00957001
202	ENSG00000213981	ENSG00000264112	-0.557917	0.249956
203	ENSG00000267009	ENSG00000264112	0.876953	0.0217794
204	ENSG00000287263	ENSG00000264112	0.719401	0.107057
205	ENSG00000276261	ENSG00000264112	0.481921	0.333081
206	ENSG00000285589	ENSG00000264112	0.784828	0.0644674
207	ENSG00000231083	ENSG00000264112	0.863538	0.0266623
208	ENSG00000273466	ENSG00000264112	0.893171	0.016509
209	ENSG00000260597	ENSG00000264112	-0.807427	0.0520557
210	ENSG00000272808	ENSG00000264112	0.832455	0.0397553
211	ENSG00000165029	ENSG00000226380	-0.912257	0.0112104
212	ENSG00000085563	ENSG00000226380	-0.846433	0.0335637
213	ENSG00000091262	ENSG00000226380	-0.530543	0.278853
214	ENSG00000006071	ENSG00000226380	-0.565177	0.2425
215	ENSG00000160179	ENSG00000226380	-0.769812	0.0733815
216	ENSG00000225792	ENSG00000226380	0.916022	0.0102823
217	ENSG00000233760	ENSG00000226380	0.835534	0.0383495
218	ENSG00000277476	ENSG00000226380	0.940705	0.00516964
219	ENSG00000283403	ENSG00000226380	-0.782929	0.0655658
220	ENSG00000268460	ENSG00000226380	0.989927	0.000151701
221	ENSG00000285872	ENSG00000226380	0.968287	0.00149266
222	ENSG00000213981	ENSG00000226380	-0.762011	0.0782184
223	ENSG00000267009	ENSG00000226380	0.908254	0.0122397
224	ENSG00000287263	ENSG00000226380	0.851233	0.0315511
225	ENSG00000276261	ENSG00000226380	0.656979	0.156315
226	ENSG00000285589	ENSG00000226380	0.940943	0.0051286
227	ENSG00000231083	ENSG00000226380	0.832313	0.0398209
228	ENSG00000273466	ENSG00000226380	0.917169	0.0100074
229	ENSG00000260597	ENSG00000226380	-0.870887	0.0239293
230	ENSG00000272808	ENSG00000226380	0.868965	0.0246302
231	ENSG00000264112	ENSG00000226380	0.925042	0.00821754
232	ENSG00000165029	ENSG00000285106	-0.897071	0.0153464
233	ENSG00000085563	ENSG00000285106	-0.854046	0.0303993
234	ENSG00000091262	ENSG00000285106	-0.584752	0.222845
235	ENSG00000006071	ENSG00000285106	-0.623142	0.186272
236	ENSG00000160179	ENSG00000285106	-0.833317	0.0393594
237	ENSG00000225792	ENSG00000285106	0.986784	0.000260836
238	ENSG00000233760	ENSG00000285106	0.857912	0.0288493
239	ENSG00000277476	ENSG00000285106	0.988163	0.000209327
240	ENSG00000283403	ENSG00000285106	-0.886538	0.0185801
241	ENSG00000268460	ENSG00000285106	0.937162	0.00579877
242	ENSG00000285872	ENSG00000285106	0.971772	0.00118402
243	ENSG00000213981	ENSG00000285106	-0.739692	0.0928209
244	ENSG00000267009	ENSG00000285106	0.940753	0.00516136
245	ENSG00000287263	ENSG00000285106	0.827437	0.0420979
246	ENSG00000276261	ENSG00000285106	0.708983	0.114713
247	ENSG00000285589	ENSG00000285106	0.818844	0.0462538
248	ENSG00000231083	ENSG00000285106	0.933394	0.00650671
249	ENSG00000273466	ENSG00000285106	0.924253	0.00838902
250	ENSG00000260597	ENSG00000285106	-0.926539	0.00789656
251	ENSG00000272808	ENSG00000285106	0.941597	0.00501681
252	ENSG00000264112	ENSG00000285106	0.947068	0.00412848
253	ENSG00000226380	ENSG00000285106	0.920663	0.00919188
254	ENSG00000165029	ENSG00000268798	-0.997405	1.0095455224679e-05
255	ENSG00000085563	ENSG00000268798	-0.979985	0.000596914
256	ENSG00000091262	ENSG00000268798	-0.813339	0.0490115
257	ENSG00000006071	ENSG00000268798	-0.827927	0.0418661
258	ENSG00000160179	ENSG00000268798	-0.956814	0.00275727
259	ENSG00000225792	ENSG00000268798	0.947342	0.00408627
260	ENSG00000233760	ENSG00000268798	0.970112	0.00132658
261	ENSG00000277476	ENSG00000268798	0.886268	0.0186669
262	ENSG00000283403	ENSG00000268798	-0.935082	0.00618465
263	ENSG00000268460	ENSG00000268798	0.940078	0.00527844
264	ENSG00000285872	ENSG00000268798	0.947634	0.00404152
265	ENSG00000213981	ENSG00000268798	-0.942998	0.00478131
266	ENSG00000267009	ENSG00000268798	0.928577	0.00746971
267	ENSG00000287263	ENSG00000268798	0.890981	0.0171799
268	ENSG00000276261	ENSG00000268798	0.9002	0.0144431
269	ENSG00000285589	ENSG00000268798	0.892438	0.0167322
270	ENSG00000231083	ENSG00000268798	0.840564	0.0361032
271	ENSG00000273466	ENSG00000268798	0.896993	0.0153691
272	ENSG00000260597	ENSG00000268798	-0.9624	0.0020941
273	ENSG00000272808	ENSG00000268798	0.94757	0.00405131
274	ENSG00000264112	ENSG00000268798	0.779225	0.0677317
275	ENSG00000226380	ENSG00000268798	0.910613	0.0116279
276	ENSG00000285106	ENSG00000268798	0.908091	0.0122827
277	ENSG00000165029	ENSG00000264451	0.791674	0.060579
278	ENSG00000085563	ENSG00000264451	0.910428	0.0116755
279	ENSG00000091262	ENSG00000264451	0.898108	0.015044
280	ENSG00000006071	ENSG00000264451	0.933554	0.00647586
281	ENSG00000160179	ENSG00000264451	0.822852	0.0442927
282	ENSG00000225792	ENSG00000264451	-0.780548	0.0669545
283	ENSG00000233760	ENSG00000264451	-0.764759	0.0764985
284	ENSG00000277476	ENSG00000264451	-0.643097	0.168338
285	ENSG00000283403	ENSG00000264451	0.951076	0.00353185
286	ENSG00000268460	ENSG00000264451	-0.699044	0.122232
287	ENSG00000285872	ENSG00000264451	-0.664661	0.149823
288	ENSG00000213981	ENSG00000264451	0.89792	0.0150985
289	ENSG00000267009	ENSG00000264451	-0.813245	0.0490594
290	ENSG00000287263	ENSG00000264451	-0.537998	0.270863
291	ENSG00000276261	ENSG00000264451	-0.88229	0.0199681
292	ENSG00000285589	ENSG00000264451	-0.532647	0.276589
293	ENSG00000231083	ENSG00000264451	-0.584668	0.222928
294	ENSG00000273466	ENSG00000264451	-0.757757	0.0809149
295	ENSG00000260597	ENSG00000264451	0.884242	0.0193243
296	ENSG00000272808	ENSG00000264451	-0.903902	0.0134084
297	ENSG00000264112	ENSG00000264451	-0.526558	0.28316
298	ENSG00000226380	ENSG00000264451	-0.605418	0.202825
299	ENSG00000285106	ENSG00000264451	-0.718145	0.107968
300	ENSG00000268798	ENSG00000264451	-0.824141	0.04367
301	ENSG00000165029	ENSG00000273151	-0.9218	0.00893386
302	ENSG00000085563	ENSG00000273151	-0.959022	0.00248438
303	ENSG00000091262	ENSG00000273151	-0.769871	0.0733452
304	ENSG00000006071	ENSG00000273151	-0.815501	0.0479196
305	ENSG00000160179	ENSG00000273151	-0.829818	0.0409783
306	ENSG00000225792	ENSG00000273151	0.914346	0.0106906
307	ENSG00000233760	ENSG00000273151	0.850933	0.0316752
308	ENSG00000277476	ENSG00000273151	0.848233	0.032802
309	ENSG00000283403	ENSG00000273151	-0.922002	0.0088882
310	ENSG00000268460	ENSG00000273151	0.951132	0.00352378
311	ENSG00000285872	ENSG00000273151	0.886423	0.018617
312	ENSG00000213981	ENSG00000273151	-0.91156	0.0113866
313	ENSG00000267009	ENSG00000273151	0.959811	0.00239033
314	ENSG00000287263	ENSG00000273151	0.717469	0.108459
315	ENSG00000276261	ENSG00000273151	0.821598	0.0449021
316	ENSG00000285589	ENSG00000273151	0.813137	0.0491145
317	ENSG00000231083	ENSG00000273151	0.744855	0.0893439
318	ENSG00000273466	ENSG00000273151	0.94839	0.00392665
319	ENSG00000260597	ENSG00000273151	-0.960162	0.002349
320	ENSG00000272808	ENSG00000273151	0.962164	0.00212024
321	ENSG00000264112	ENSG00000273151	0.804643	0.0535185
322	ENSG00000226380	ENSG00000273151	0.904974	0.0131158
323	ENSG00000285106	ENSG00000273151	0.876735	0.021855
324	ENSG00000268798	ENSG00000273151	0.94162	0.00501285
325	ENSG00000264451	ENSG00000273151	-0.864456	0.0263131
326	ENSG00000165029	ENSG00000238178	-0.879626	0.0208628
327	ENSG00000085563	ENSG00000238178	-0.819381	0.0459889
328	ENSG00000091262	ENSG00000238178	-0.619538	0.18959
329	ENSG00000006071	ENSG00000238178	-0.641199	0.170012
330	ENSG00000160179	ENSG00000238178	-0.866636	0.0254929
331	ENSG00000225792	ENSG00000238178	0.977793	0.000734272
332	ENSG00000233760	ENSG00000238178	0.892516	0.0167083
333	ENSG00000277476	ENSG00000238178	0.945714	0.0043405
334	ENSG00000283403	ENSG00000238178	-0.85346	0.0306376
335	ENSG00000268460	ENSG00000238178	0.884788	0.019146
336	ENSG00000285872	ENSG00000238178	0.955859	0.00287961
337	ENSG00000213981	ENSG00000238178	-0.718066	0.108025
338	ENSG00000267009	ENSG00000238178	0.917564	0.00991354
339	ENSG00000287263	ENSG00000238178	0.828515	0.0415894
340	ENSG00000276261	ENSG00000238178	0.747853	0.0873514
341	ENSG00000285589	ENSG00000238178	0.760212	0.0793538
342	ENSG00000231083	ENSG00000238178	0.985467	0.000315299
343	ENSG00000273466	ENSG00000238178	0.895768	0.0157304
344	ENSG00000260597	ENSG00000238178	-0.914187	0.0107298
345	ENSG00000272808	ENSG00000238178	0.897123	0.015331
346	ENSG00000264112	ENSG00000238178	0.890957	0.0171872
347	ENSG00000226380	ENSG00000238178	0.862692	0.0269857
348	ENSG00000285106	ENSG00000238178	0.975203	0.00091468
349	ENSG00000268798	ENSG00000238178	0.889449	0.0176567
350	ENSG00000264451	ENSG00000238178	-0.681286	0.136181
351	ENSG00000273151	ENSG00000238178	0.809806	0.0508207
352	ENSG00000165029	ENSG00000279588	-0.900861	0.0142555
353	ENSG00000085563	ENSG00000279588	-0.959772	0.00239484
354	ENSG00000091262	ENSG00000279588	-0.774764	0.0703836
355	ENSG00000006071	ENSG00000279588	-0.824946	0.0432835
356	ENSG00000160179	ENSG00000279588	-0.82387	0.0438005
357	ENSG00000225792	ENSG00000279588	0.900948	0.014231
358	ENSG00000233760	ENSG00000279588	0.820745	0.0453184
359	ENSG00000277476	ENSG00000279588	0.839557	0.036548
360	ENSG00000283403	ENSG00000279588	-0.955043	0.00298625
361	ENSG00000268460	ENSG00000279588	0.911415	0.0114235
362	ENSG00000285872	ENSG00000279588	0.851863	0.0312916
363	ENSG00000213981	ENSG00000279588	-0.906111	0.0128088
364	ENSG00000267009	ENSG00000279588	0.936019	0.00600931
365	ENSG00000287263	ENSG00000279588	0.69059	0.128791
366	ENSG00000276261	ENSG00000279588	0.815564	0.0478882
367	ENSG00000285589	ENSG00000279588	0.770916	0.0727082
368	ENSG00000231083	ENSG00000279588	0.707333	0.115947
369	ENSG00000273466	ENSG00000279588	0.912632	0.0111162
370	ENSG00000260597	ENSG00000279588	-0.950844	0.00356512
371	ENSG00000272808	ENSG00000279588	0.976608	0.000814401
372	ENSG00000264112	ENSG00000279588	0.779374	0.0676439
373	ENSG00000226380	ENSG00000279588	0.857721	0.028925
374	ENSG00000285106	ENSG00000279588	0.87086	0.0239387
375	ENSG00000268798	ENSG00000279588	0.923805	0.00848728
376	ENSG00000264451	ENSG00000279588	-0.914174	0.0107332
377	ENSG00000273151	ENSG00000279588	0.987367	0.000238378
378	ENSG00000238178	ENSG00000279588	0.793378	0.0596284
379	ENSG00000165029	ENSG00000282057	-0.857038	0.0291963
380	ENSG00000085563	ENSG00000282057	-0.909069	0.0120268
381	ENSG00000091262	ENSG00000282057	-0.951618	0.00345466
382	ENSG00000006071	ENSG00000282057	-0.961124	0.00223766
383	ENSG00000160179	ENSG00000282057	-0.915482	0.0104131
384	ENSG00000225792	ENSG00000282057	0.851549	0.0314208
385	ENSG00000233760	ENSG00000282057	0.907371	0.0124727
386	ENSG00000277476	ENSG00000282057	0.668696	0.146461
387	ENSG00000283403	ENSG00000282057	-0.894326	0.0161603
388	ENSG00000268460	ENSG00000282057	0.764395	0.0767256
389	ENSG00000285872	ENSG00000282057	0.767483	0.0748109
390	ENSG00000213981	ENSG00000282057	-0.914395	0.0106787
391	ENSG00000267009	ENSG00000282057	0.882573	0.019874
392	ENSG00000287263	ENSG00000282057	0.636549	0.17414
393	ENSG00000276261	ENSG00000282057	0.97082	0.00126477
394	ENSG00000285589	ENSG00000282057	0.587801	0.219844
395	ENSG00000231083	ENSG00000282057	0.774806	0.0703582
396	ENSG00000273466	ENSG00000282057	0.843338	0.034892
397	ENSG00000260597	ENSG00000282057	-0.936118	0.00599108
398	ENSG00000272808	ENSG00000282057	0.873991	0.0228171
399	ENSG00000264112	ENSG00000282057	0.567584	0.240048
400	ENSG00000226380	ENSG00000282057	0.678794	0.13819
401	ENSG00000285106	ENSG00000282057	0.759111	0.0800519
402	ENSG00000268798	ENSG00000282057	0.882683	0.0198376
403	ENSG00000264451	ENSG00000282057	-0.893812	0.0163153
404	ENSG00000273151	ENSG00000282057	0.853367	0.0306754
405	ENSG00000238178	ENSG00000282057	0.800265	0.0558568
406	ENSG00000279588	ENSG00000282057	0.842025	0.0354629
407	ENSG00000165029	ENSG00000232533	-0.931789	0.00682036
408	ENSG00000085563	ENSG00000232533	-0.835648	0.0382977
409	ENSG00000091262	ENSG00000232533	-0.658699	0.154851
410	ENSG00000006071	ENSG00000232533	-0.652184	0.160425
411	ENSG00000160179	ENSG00000232533	-0.925892	0.00803454
412	ENSG00000225792	ENSG00000232533	0.92644	0.00791768
413	ENSG00000233760	ENSG00000232533	0.956655	0.00277745
414	ENSG00000277476	ENSG00000232533	0.897243	0.0152961
415	ENSG00000283403	ENSG00000232533	-0.807799	0.0518615
416	ENSG00000268460	ENSG00000232533	0.867945	0.0250065
417	ENSG00000285872	ENSG00000232533	0.955247	0.00295944
418	ENSG00000213981	ENSG00000232533	-0.774768	0.0703813
419	ENSG00000267009	ENSG00000232533	0.845223	0.03408
420	ENSG00000287263	ENSG00000232533	0.94452	0.00453173
421	ENSG00000276261	ENSG00000232533	0.797614	0.0572953
422	ENSG00000285589	ENSG00000232533	0.85854	0.028601
423	ENSG00000231083	ENSG00000232533	0.944479	0.00453829
424	ENSG00000273466	ENSG00000232533	0.815818	0.0477605
425	ENSG00000260597	ENSG00000232533	-0.868582	0.024771
426	ENSG00000272808	ENSG00000232533	0.831561	0.0401682
427	ENSG00000264112	ENSG00000232533	0.793071	0.0597991
428	ENSG00000226380	ENSG00000232533	0.866065	0.0257067
429	ENSG00000285106	ENSG00000232533	0.90879	0.0120995
430	ENSG00000268798	ENSG00000232533	0.922146	0.00885584
431	ENSG00000264451	ENSG00000232533	-0.616244	0.192646
432	ENSG00000273151	ENSG00000232533	0.771326	0.0724586
433	ENSG00000238178	ENSG00000232533	0.949003	0.00383471
434	ENSG00000279588	ENSG00000232533	0.73563	0.0955987
435	ENSG00000282057	ENSG00000232533	0.783958	0.0649693
436	ENSG00000165029	ENSG00000224099	0.977655	0.000743367
437	ENSG00000085563	ENSG00000224099	0.951512	0.00346961
438	ENSG00000091262	ENSG00000224099	0.794732	0.0588778
439	ENSG00000006071	ENSG00000224099	0.804486	0.0536018
440	ENSG00000160179	ENSG00000224099	0.975045	0.000926365
441	ENSG00000225792	ENSG00000224099	-0.957209	0.00270737
442	ENSG00000233760	ENSG00000224099	-0.970083	0.00132916
443	ENSG00000277476	ENSG00000224099	-0.902768	0.0137215
444	ENSG00000283403	ENSG00000224099	0.948253	0.00394735
445	ENSG00000268460	ENSG00000224099	-0.892267	0.0167843
446	ENSG00000285872	ENSG00000224099	-0.941759	0.00498926
447	ENSG00000213981	ENSG00000224099	0.899175	0.0147361
448	ENSG00000267009	ENSG00000224099	-0.902331	0.0138431
449	ENSG00000287263	ENSG00000224099	-0.905707	0.0129176
450	ENSG00000276261	ENSG00000224099	-0.892337	0.0167631
451	ENSG00000285589	ENSG00000224099	-0.846966	0.033337
452	ENSG00000231083	ENSG00000224099	-0.88064	0.0205199
453	ENSG00000273466	ENSG00000224099	-0.857324	0.0290823
454	ENSG00000260597	ENSG00000224099	0.949524	0.00375749
455	ENSG00000272808	ENSG00000224099	-0.944421	0.00454764
456	ENSG00000264112	ENSG00000224099	-0.775567	0.0699028
457	ENSG00000226380	ENSG00000224099	-0.861718	0.0273607
458	ENSG00000285106	ENSG00000224099	-0.929439	0.00729262
459	ENSG00000268798	ENSG00000224099	-0.979864	0.00060413
460	ENSG00000264451	ENSG00000224099	0.821918	0.044746
461	ENSG00000273151	ENSG00000224099	-0.884119	0.0193645
462	ENSG00000238178	ENSG00000224099	-0.931134	0.00695054
463	ENSG00000279588	ENSG00000224099	-0.883948	0.0194205
464	ENSG00000282057	ENSG00000224099	-0.87409	0.022782
465	ENSG00000232533	ENSG00000224099	-0.949869	0.00370662
466	ENSG00000165029	ENSG00000249684	-0.97843	0.000692891
467	ENSG00000085563	ENSG00000249684	-0.975222	0.000913292
468	ENSG00000091262	ENSG00000249684	-0.77109	0.0726025
469	ENSG00000006071	ENSG00000249684	-0.801331	0.0552835
470	ENSG00000160179	ENSG00000249684	-0.901544	0.0140632
471	ENSG00000225792	ENSG00000249684	0.950932	0.00355247
472	ENSG00000233760	ENSG00000249684	0.924229	0.00839445
473	ENSG00000277476	ENSG00000249684	0.901671	0.0140277
474	ENSG00000283403	ENSG00000249684	-0.93146	0.0068857
475	ENSG00000268460	ENSG00000249684	0.972003	0.00116479
476	ENSG00000285872	ENSG00000249684	0.947875	0.00400473
477	ENSG00000213981	ENSG00000249684	-0.92539	0.00814224
478	ENSG00000267009	ENSG00000249684	0.956532	0.00279316
479	ENSG00000287263	ENSG00000249684	0.840049	0.0363302
480	ENSG00000276261	ENSG00000249684	0.85229	0.0311161
481	ENSG00000285589	ENSG00000249684	0.890696	0.0172682
482	ENSG00000231083	ENSG00000249684	0.818221	0.0465623
483	ENSG00000273466	ENSG00000249684	0.937127	0.00580525
484	ENSG00000260597	ENSG00000249684	-0.968664	0.00145754
485	ENSG00000272808	ENSG00000249684	0.964669	0.0018504
486	ENSG00000264112	ENSG00000249684	0.828581	0.0415584
487	ENSG00000226380	ENSG00000249684	0.941657	0.00500664
488	ENSG00000285106	ENSG00000249684	0.919356	0.00949302
489	ENSG00000268798	ENSG00000249684	0.986909	0.000255934
490	ENSG00000264451	ENSG00000249684	-0.828493	0.0415995
491	ENSG00000273151	ENSG00000249684	0.979975	0.000597483
492	ENSG00000238178	ENSG00000249684	0.873863	0.0228623
493	ENSG00000279588	ENSG00000249684	0.961366	0.0022101
494	ENSG00000282057	ENSG00000249684	0.857666	0.0289466
495	ENSG00000232533	ENSG00000249684	0.875135	0.0224134
496	ENSG00000224099	ENSG00000249684	-0.948729	0.00387562
497	ENSG00000165029	ENSG00000250378	-0.95826	0.00257692
498	ENSG00000085563	ENSG00000250378	-0.93989	0.00531123
499	ENSG00000091262	ENSG00000250378	-0.819548	0.0459063
500	ENSG00000006071	ENSG00000250378	-0.832597	0.0396898
501	ENSG00000160179	ENSG00000250378	-0.965941	0.00172031
502	ENSG00000225792	ENSG00000250378	0.974156	0.000993237
503	ENSG00000233760	ENSG00000250378	0.973724	0.00102661
504	ENSG00000277476	ENSG00000250378	0.886603	0.0185592
505	ENSG00000283403	ENSG00000250378	-0.937465	0.00574359
506	ENSG00000268460	ENSG00000250378	0.898384	0.0149641
507	ENSG00000285872	ENSG00000250378	0.940709	0.00516886
508	ENSG00000213981	ENSG00000250378	-0.888846	0.0178461
509	ENSG00000267009	ENSG00000250378	0.942928	0.00479282
510	ENSG00000287263	ENSG00000250378	0.847036	0.0333074
511	ENSG00000276261	ENSG00000250378	0.909372	0.0119481
512	ENSG00000285589	ENSG00000250378	0.79066	0.061148
513	ENSG00000231083	ENSG00000250378	0.922318	0.00881725
514	ENSG00000273466	ENSG00000250378	0.907099	0.0125451
515	ENSG00000260597	ENSG00000250378	-0.975936	0.000861645
516	ENSG00000272808	ENSG00000250378	0.946575	0.00420504
517	ENSG00000264112	ENSG00000250378	0.786654	0.0634191
518	ENSG00000226380	ENSG00000250378	0.854731	0.030122
519	ENSG00000285106	ENSG00000250378	0.932685	0.00664454
520	ENSG00000268798	ENSG00000250378	0.968987	0.00142782
521	ENSG00000264451	ENSG00000250378	-0.825951	0.0428035
522	ENSG00000273151	ENSG00000250378	0.893545	0.0163959
523	ENSG00000238178	ENSG00000250378	0.953524	0.00318987
524	ENSG00000279588	ENSG00000250378	0.880537	0.0205545
525	ENSG00000282057	ENSG00000250378	0.925775	0.00805946
526	ENSG00000232533	ENSG00000250378	0.946022	0.00429177
527	ENSG00000224099	ENSG00000250378	-0.983779	0.000392544
528	ENSG00000249684	ENSG00000250378	0.943744	0.00465801
529	ENSG00000165029	ENSG00000253130	-0.971899	0.0011734
530	ENSG00000085563	ENSG00000253130	-0.969223	0.00140625
531	ENSG00000091262	ENSG00000253130	-0.808885	0.0512973
532	ENSG00000006071	ENSG00000253130	-0.824834	0.0433374
533	ENSG00000160179	ENSG00000253130	-0.962607	0.00207121
534	ENSG00000225792	ENSG00000253130	0.939563	0.00536852
535	ENSG00000233760	ENSG00000253130	0.944307	0.00456625
536	ENSG00000277476	ENSG00000253130	0.887947	0.0181303
537	ENSG00000283403	ENSG00000253130	-0.97302	0.00108208
538	ENSG00000268460	ENSG00000253130	0.88161	0.0201944
539	ENSG00000285872	ENSG00000253130	0.91461	0.010626
540	ENSG00000213981	ENSG00000253130	-0.919506	0.00945813
541	ENSG00000267009	ENSG00000253130	0.892298	0.0167749
542	ENSG00000287263	ENSG00000253130	0.879508	0.020903
543	ENSG00000276261	ENSG00000253130	0.891627	0.0169808
544	ENSG00000285589	ENSG00000253130	0.837751	0.0373515
545	ENSG00000231083	ENSG00000253130	0.823709	0.0438783
546	ENSG00000273466	ENSG00000253130	0.842668	0.0351829
547	ENSG00000260597	ENSG00000253130	-0.946939	0.00414854
548	ENSG00000272808	ENSG00000253130	0.959719	0.00240112
549	ENSG00000264112	ENSG00000253130	0.753761	0.0834851
550	ENSG00000226380	ENSG00000253130	0.845715	0.0338696
551	ENSG00000285106	ENSG00000253130	0.913313	0.0109462
552	ENSG00000268798	ENSG00000253130	0.976441	0.000825973
553	ENSG00000264451	ENSG00000253130	-0.868662	0.0247416
554	ENSG00000273151	ENSG00000253130	0.902806	0.0137109
555	ENSG00000238178	ENSG00000253130	0.893761	0.0163304
556	ENSG00000279588	ENSG00000253130	0.91708	0.0100286
557	ENSG00000282057	ENSG00000253130	0.866087	0.0256983
558	ENSG00000232533	ENSG00000253130	0.904879	0.0131417
559	ENSG00000224099	ENSG00000253130	-0.991886	9.847669787999e-05
560	ENSG00000249684	ENSG00000253130	0.953263	0.00322544
561	ENSG00000250378	ENSG00000253130	0.96446	0.00187221
562	ENSG00000165029	ENSG00000260641	0.910629	0.0116238
563	ENSG00000085563	ENSG00000260641	0.981122	0.000531198
564	ENSG00000091262	ENSG00000260641	0.907337	0.012482
565	ENSG00000006071	ENSG00000260641	0.929548	0.00727034
566	ENSG00000160179	ENSG00000260641	0.893969	0.0162679
567	ENSG00000225792	ENSG00000260641	-0.817787	0.0467777
568	ENSG00000233760	ENSG00000260641	-0.864236	0.0263966
569	ENSG00000277476	ENSG00000260641	-0.711261	0.113019
570	ENSG00000283403	ENSG00000260641	0.948507	0.0039091
571	ENSG00000268460	ENSG00000260641	-0.810753	0.0503326
572	ENSG00000285872	ENSG00000260641	-0.769495	0.0735751
573	ENSG00000213981	ENSG00000260641	0.983926	0.00038549
574	ENSG00000267009	ENSG00000260641	-0.841948	0.0354965
575	ENSG00000287263	ENSG00000260641	-0.711671	0.112716
576	ENSG00000276261	ENSG00000260641	-0.922166	0.00885154
577	ENSG00000285589	ENSG00000260641	-0.740546	0.0922417
578	ENSG00000231083	ENSG00000260641	-0.617601	0.191384
579	ENSG00000273466	ENSG00000260641	-0.794689	0.0589016
580	ENSG00000260597	ENSG00000260641	0.909654	0.0118749
581	ENSG00000272808	ENSG00000260641	-0.916724	0.0101135
582	ENSG00000264112	ENSG00000260641	-0.579789	0.227766
583	ENSG00000226380	ENSG00000260641	-0.747572	0.0875372
584	ENSG00000285106	ENSG00000260641	-0.75435	0.083104
585	ENSG00000268798	ENSG00000260641	-0.924839	0.00826155
586	ENSG00000264451	ENSG00000260641	0.947265	0.00409813
587	ENSG00000273151	ENSG00000260641	-0.927907	0.00760876
588	ENSG00000238178	ENSG00000260641	-0.705848	0.117063
589	ENSG00000279588	ENSG00000260641	-0.94586	0.00431741
590	ENSG00000282057	ENSG00000260641	-0.888548	0.0179402
591	ENSG00000232533	ENSG00000260641	-0.723545	0.104077
592	ENSG00000224099	ENSG00000260641	0.888511	0.017952
593	ENSG00000249684	ENSG00000260641	-0.922687	0.0087348
594	ENSG00000250378	ENSG00000260641	-0.868831	0.0246794
595	ENSG00000253130	ENSG00000260641	-0.926445	0.00791654
596	ENSG00000165029	ENSG00000246596	0.796223	0.0580566
597	ENSG00000085563	ENSG00000246596	0.89983	0.0145486
598	ENSG00000091262	ENSG00000246596	0.893158	0.0165131
599	ENSG00000006071	ENSG00000246596	0.920472	0.00923566
600	ENSG00000160179	ENSG00000246596	0.757666	0.0809731
601	ENSG00000225792	ENSG00000246596	-0.690415	0.128929
602	ENSG00000233760	ENSG00000246596	-0.75235	0.0844016
603	ENSG00000277476	ENSG00000246596	-0.539046	0.269746
604	ENSG00000283403	ENSG00000246596	0.819836	0.0457647
605	ENSG00000268460	ENSG00000246596	-0.742723	0.0907725
606	ENSG00000285872	ENSG00000246596	-0.637876	0.172958
607	ENSG00000213981	ENSG00000246596	0.93901	0.00546626
608	ENSG00000267009	ENSG00000246596	-0.78824	0.0625153
609	ENSG00000287263	ENSG00000246596	-0.517893	0.292613
610	ENSG00000276261	ENSG00000246596	-0.865047	0.0260897
611	ENSG00000285589	ENSG00000246596	-0.620378	0.188815
612	ENSG00000231083	ENSG00000246596	-0.475528	0.340473
613	ENSG00000273466	ENSG00000246596	-0.764866	0.0764317
614	ENSG00000260597	ENSG00000246596	0.832995	0.039507
615	ENSG00000272808	ENSG00000246596	-0.80692	0.0523208
616	ENSG00000264112	ENSG00000246596	-0.458534	0.360403
617	ENSG00000226380	ENSG00000246596	-0.665912	0.148778
618	ENSG00000285106	ENSG00000246596	-0.596693	0.211185
619	ENSG00000268798	ENSG00000246596	-0.819285	0.0460359
620	ENSG00000264451	ENSG00000246596	0.883317	0.0196282
621	ENSG00000273151	ENSG00000246596	-0.895055	0.0159424
622	ENSG00000238178	ENSG00000246596	-0.543256	0.265281
623	ENSG00000279588	ENSG00000246596	-0.886199	0.0186891
624	ENSG00000282057	ENSG00000246596	-0.858177	0.0287445
625	ENSG00000232533	ENSG00000246596	-0.556549	0.251371
626	ENSG00000224099	ENSG00000246596	0.728696	0.100424
627	ENSG00000249684	ENSG00000246596	-0.843064	0.0350106
628	ENSG00000250378	ENSG00000246596	-0.744915	0.0893038
629	ENSG00000253130	ENSG00000246596	-0.768007	0.0744879
630	ENSG00000260641	ENSG00000246596	0.94043	0.00521718
631	ENSG00000165029	ENSG00000263731	-0.801134	0.0553891
632	ENSG00000085563	ENSG00000263731	-0.764066	0.0769308
633	ENSG00000091262	ENSG00000263731	-0.438726	0.384134
634	ENSG00000006071	ENSG00000263731	-0.497897	0.314869
635	ENSG00000160179	ENSG00000263731	-0.646248	0.165577
636	ENSG00000225792	ENSG00000263731	0.902244	0.0138672
637	ENSG00000233760	ENSG00000263731	0.717972	0.108093
638	ENSG00000277476	ENSG00000263731	0.923617	0.00852873
639	ENSG00000283403	ENSG00000263731	-0.745847	0.0886826
640	ENSG00000268460	ENSG00000263731	0.959113	0.00247344
641	ENSG00000285872	ENSG00000263731	0.914776	0.0105852
642	ENSG00000213981	ENSG00000263731	-0.64835	0.163744
643	ENSG00000267009	ENSG00000263731	0.924882	0.00825208
644	ENSG00000287263	ENSG00000263731	0.683139	0.134695
645	ENSG00000276261	ENSG00000263731	0.551186	0.256947
646	ENSG00000285589	ENSG00000263731	0.801489	0.0551986
647	ENSG00000231083	ENSG00000263731	0.823428	0.0440141
648	ENSG00000273466	ENSG00000263731	0.949538	0.00375541
649	ENSG00000260597	ENSG00000263731	-0.852443	0.0310532
650	ENSG00000272808	ENSG00000263731	0.85897	0.0284316
651	ENSG00000264112	ENSG00000263731	0.971916	0.00117196
652	ENSG00000226380	ENSG00000263731	0.954105	0.00311114
653	ENSG00000285106	ENSG00000263731	0.918802	0.00962202
654	ENSG00000268798	ENSG00000263731	0.81713	0.0471044
655	ENSG00000264451	ENSG00000263731	-0.591256	0.216463
656	ENSG00000273151	ENSG00000263731	0.88609	0.0187243
657	ENSG00000238178	ENSG00000263731	0.850656	0.0317902
658	ENSG00000279588	ENSG00000263731	0.846323	0.0336103
659	ENSG00000282057	ENSG00000263731	0.640706	0.170447
660	ENSG00000232533	ENSG00000263731	0.762519	0.0778994
661	ENSG00000224099	ENSG00000263731	-0.77169	0.072238
662	ENSG00000249684	ENSG00000263731	0.881236	0.0203197
663	ENSG00000250378	ENSG00000263731	0.797625	0.0572895
664	ENSG00000253130	ENSG00000263731	0.757634	0.0809937
665	ENSG00000260641	ENSG00000263731	-0.661942	0.152107
666	ENSG00000246596	ENSG00000263731	-0.609984	0.198505
667	ENSG00000165029	ENSG00000276170	-0.926606	0.00788225
668	ENSG00000085563	ENSG00000276170	-0.836646	0.0378471
669	ENSG00000091262	ENSG00000276170	-0.547609	0.260694
670	ENSG00000006071	ENSG00000276170	-0.567092	0.240549
671	ENSG00000160179	ENSG00000276170	-0.849114	0.0324321
672	ENSG00000225792	ENSG00000276170	0.954838	0.00301334
673	ENSG00000233760	ENSG00000276170	0.891057	0.0171562
674	ENSG00000277476	ENSG00000276170	0.980001	0.000595958
675	ENSG00000283403	ENSG00000276170	-0.819928	0.0457196
676	ENSG00000268460	ENSG00000276170	0.942839	0.00480764
677	ENSG00000285872	ENSG00000276170	0.992592	8.21119248914925e-05
678	ENSG00000213981	ENSG00000276170	-0.738757	0.093457
679	ENSG00000267009	ENSG00000276170	0.887858	0.0181587
680	ENSG00000287263	ENSG00000276170	0.926912	0.00781751
681	ENSG00000276261	ENSG00000276170	0.695975	0.124596
682	ENSG00000285589	ENSG00000276170	0.914329	0.0106949
683	ENSG00000231083	ENSG00000276170	0.926842	0.0078323
684	ENSG00000273466	ENSG00000276170	0.874232	0.0227317
685	ENSG00000260597	ENSG00000276170	-0.877451	0.0216071
686	ENSG00000272808	ENSG00000276170	0.877685	0.0215263
687	ENSG00000264112	ENSG00000276170	0.920391	0.00925408
688	ENSG00000226380	ENSG00000276170	0.952904	0.00327481
689	ENSG00000285106	ENSG00000276170	0.968316	0.00148996
690	ENSG00000268798	ENSG00000276170	0.920715	0.00917992
691	ENSG00000264451	ENSG00000276170	-0.61116	0.197399
692	ENSG00000273151	ENSG00000276170	0.835877	0.0381941
693	ENSG00000238178	ENSG00000276170	0.952858	0.00328112
694	ENSG00000279588	ENSG00000276170	0.806806	0.0523804
695	ENSG00000282057	ENSG00000276170	0.705289	0.117483
696	ENSG00000232533	ENSG00000276170	0.959132	0.00247117
697	ENSG00000224099	ENSG00000276170	-0.930537	0.00707004
698	ENSG00000249684	ENSG00000276170	0.913965	0.0107846
699	ENSG00000250378	ENSG00000276170	0.915493	0.0104105
700	ENSG00000253130	ENSG00000276170	0.901122	0.014182
701	ENSG00000260641	ENSG00000276170	-0.720941	0.105945
702	ENSG00000246596	ENSG00000276170	-0.556187	0.251746
703	ENSG00000263731	ENSG00000276170	0.890119	0.0174474
704	ENSG00000165029	ENSG00000273760	-0.903622	0.0134855
705	ENSG00000085563	ENSG00000273760	-0.838226	0.0371392
706	ENSG00000091262	ENSG00000273760	-0.667686	0.147299
707	ENSG00000006071	ENSG00000273760	-0.649916	0.162385
708	ENSG00000160179	ENSG00000273760	-0.90779	0.0123621
709	ENSG00000225792	ENSG00000273760	0.779839	0.0673707
710	ENSG00000233760	ENSG00000273760	0.882598	0.0198657
711	ENSG00000277476	ENSG00000273760	0.7858	0.0639087
712	ENSG00000283403	ENSG00000273760	-0.810309	0.050561
713	ENSG00000268460	ENSG00000273760	0.736387	0.0950785
714	ENSG00000285872	ENSG00000273760	0.821037	0.0451756
715	ENSG00000213981	ENSG00000273760	-0.810058	0.0506906
716	ENSG00000267009	ENSG00000273760	0.667094	0.147792
717	ENSG00000287263	ENSG00000273760	0.958829	0.00250769
718	ENSG00000276261	ENSG00000273760	0.778031	0.0684369
719	ENSG00000285589	ENSG00000273760	0.864618	0.0262517
720	ENSG00000231083	ENSG00000273760	0.703374	0.118931
721	ENSG00000273466	ENSG00000273760	0.604779	0.203433
722	ENSG00000260597	ENSG00000273760	-0.750516	0.0855992
723	ENSG00000272808	ENSG00000273760	0.769912	0.07332
724	ENSG00000264112	ENSG00000273760	0.596023	0.211832
725	ENSG00000226380	ENSG00000273760	0.742892	0.0906588
726	ENSG00000285106	ENSG00000273760	0.77086	0.072742
727	ENSG00000268798	ENSG00000273760	0.879756	0.0208186
728	ENSG00000264451	ENSG00000273760	-0.655656	0.157444
729	ENSG00000273151	ENSG00000273760	0.700917	0.120799
730	ENSG00000238178	ENSG00000273760	0.766354	0.0755082
731	ENSG00000279588	ENSG00000273760	0.71205	0.112435
732	ENSG00000282057	ENSG00000273760	0.669269	0.145986
733	ENSG00000232533	ENSG00000273760	0.88288	0.0197725
734	ENSG00000224099	ENSG00000273760	-0.913859	0.0108108
735	ENSG00000249684	ENSG00000273760	0.81471	0.0483181
736	ENSG00000250378	ENSG00000273760	0.834618	0.0387651
737	ENSG00000253130	ENSG00000273760	0.913527	0.010893
738	ENSG00000260641	ENSG00000273760	-0.789357	0.0618823
739	ENSG00000246596	ENSG00000273760	-0.571666	0.235912
740	ENSG00000263731	ENSG00000273760	0.558017	0.249853
741	ENSG00000276170	ENSG00000273760	0.843477	0.034832
742	ENSG00000165029	ENSG00000276850	-0.885175	0.0190202
743	ENSG00000085563	ENSG00000276850	-0.804968	0.0533468
744	ENSG00000091262	ENSG00000276850	-0.509033	0.302399
745	ENSG00000006071	ENSG00000276850	-0.511809	0.29932
746	ENSG00000160179	ENSG00000276850	-0.806023	0.0527911
747	ENSG00000225792	ENSG00000276850	0.781089	0.0666378
748	ENSG00000233760	ENSG00000276850	0.804205	0.0537505
749	ENSG00000277476	ENSG00000276850	0.854885	0.0300594
750	ENSG00000283403	ENSG00000276850	-0.76883	0.0739822
751	ENSG00000268460	ENSG00000276850	0.803793	0.0539693
752	ENSG00000285872	ENSG00000276850	0.853645	0.0305622
753	ENSG00000213981	ENSG00000276850	-0.742713	0.0907792
754	ENSG00000267009	ENSG00000276850	0.678195	0.138675
755	ENSG00000287263	ENSG00000276850	0.955956	0.00286711
756	ENSG00000276261	ENSG00000276850	0.639295	0.171697
757	ENSG00000285589	ENSG00000276850	0.940796	0.00515385
758	ENSG00000231083	ENSG00000276850	0.67499	0.141281
759	ENSG00000273466	ENSG00000276850	0.637597	0.173206
760	ENSG00000260597	ENSG00000276850	-0.721286	0.105697
761	ENSG00000272808	ENSG00000276850	0.770825	0.0727636
762	ENSG00000264112	ENSG00000276850	0.714849	0.110374
763	ENSG00000226380	ENSG00000276850	0.834682	0.038736
764	ENSG00000285106	ENSG00000276850	0.806122	0.0527391
765	ENSG00000268798	ENSG00000276850	0.859156	0.0283586
766	ENSG00000264451	ENSG00000276850	-0.57914	0.228412
767	ENSG00000273151	ENSG00000276850	0.73313	0.0973261
768	ENSG00000238178	ENSG00000276850	0.748887	0.0866695
769	ENSG00000279588	ENSG00000276850	0.738434	0.0936776
770	ENSG00000282057	ENSG00000276850	0.545407	0.263011
771	ENSG00000232533	ENSG00000276850	0.84249	0.0352603
772	ENSG00000224099	ENSG00000276850	-0.868522	0.0247931
773	ENSG00000249684	ENSG00000276850	0.831898	0.0400125
774	ENSG00000250378	ENSG00000276850	0.775266	0.0700829
775	ENSG00000253130	ENSG00000276850	0.876323	0.0219979
776	ENSG00000260641	ENSG00000276850	-0.742515	0.0909126
777	ENSG00000246596	ENSG00000276850	-0.531665	0.277645
778	ENSG00000263731	ENSG00000276850	0.676424	0.140112
779	ENSG00000276170	ENSG00000276850	0.883658	0.0195157
780	ENSG00000273760	ENSG00000276850	0.954803	0.00301794
781	ENSG00000165029	ENSG00000153093	0.854298	0.0302969
782	ENSG00000085563	ENSG00000153093	0.9461	0.00427958
783	ENSG00000091262	ENSG00000153093	0.963286	0.00199716
784	ENSG00000006071	ENSG00000153093	0.983039	0.000429097
785	ENSG00000160179	ENSG00000153093	0.894319	0.0161626
786	ENSG00000225792	ENSG00000153093	-0.809944	0.0507491
787	ENSG00000233760	ENSG00000153093	-0.855768	0.0297042
788	ENSG00000277476	ENSG00000153093	-0.648908	0.16326
789	ENSG00000283403	ENSG00000153093	0.94397	0.00462116
790	ENSG00000268460	ENSG00000153093	-0.741854	0.0913575
791	ENSG00000285872	ENSG00000153093	-0.717129	0.108707
792	ENSG00000213981	ENSG00000153093	0.95525	0.0029591
793	ENSG00000267009	ENSG00000153093	-0.844191	0.0345235
794	ENSG00000287263	ENSG00000153093	-0.614561	0.194214
795	ENSG00000276261	ENSG00000153093	-0.958719	0.00252096
796	ENSG00000285589	ENSG00000153093	-0.597429	0.210474
797	ENSG00000231083	ENSG00000153093	-0.648235	0.163845
798	ENSG00000273466	ENSG00000153093	-0.792399	0.0601737
799	ENSG00000260597	ENSG00000153093	0.917627	0.00989856
800	ENSG00000272808	ENSG00000153093	-0.90056	0.0143408
801	ENSG00000264112	ENSG00000153093	-0.522831	0.287212
802	ENSG00000226380	ENSG00000153093	-0.652848	0.159854
803	ENSG00000285106	ENSG00000153093	-0.727277	0.101424
804	ENSG00000268798	ENSG00000153093	-0.880247	0.0206526
805	ENSG00000264451	ENSG00000153093	0.97695	0.000790834
806	ENSG00000273151	ENSG00000153093	-0.883309	0.0196308
807	ENSG00000238178	ENSG00000153093	-0.71921	0.107196
808	ENSG00000279588	ENSG00000153093	-0.904759	0.0131742
809	ENSG00000282057	ENSG00000153093	-0.958297	0.00257246
810	ENSG00000232533	ENSG00000153093	-0.700727	0.120944
811	ENSG00000224099	ENSG00000153093	0.865083	0.026076
812	ENSG00000249684	ENSG00000153093	-0.867808	0.0250571
813	ENSG00000250378	ENSG00000153093	-0.880521	0.0205602
814	ENSG00000253130	ENSG00000153093	-0.892621	0.0166764
815	ENSG00000260641	ENSG00000153093	0.966808	0.00163425
816	ENSG00000246596	ENSG00000153093	0.922367	0.00880643
817	ENSG00000263731	ENSG00000153093	-0.603372	0.204774
818	ENSG00000276170	ENSG00000153093	-0.657418	0.155941
819	ENSG00000273760	ENSG00000153093	-0.704409	0.118147
820	ENSG00000276850	ENSG00000153093	-0.603563	0.204591
821	ENSG00000165029	ENSG00000111644	0.868212	0.0249076
822	ENSG00000085563	ENSG00000111644	0.961187	0.00223045
823	ENSG00000091262	ENSG00000111644	0.925225	0.00817788
824	ENSG00000006071	ENSG00000111644	0.956796	0.00275951
825	ENSG00000160179	ENSG00000111644	0.863255	0.0267702
826	ENSG00000225792	ENSG00000111644	-0.827411	0.0421099
827	ENSG00000233760	ENSG00000111644	-0.839173	0.0367181
828	ENSG00000277476	ENSG00000111644	-0.686832	0.131754
829	ENSG00000283403	ENSG00000111644	0.945433	0.00438513
830	ENSG00000268460	ENSG00000111644	-0.801104	0.0554055
831	ENSG00000285872	ENSG00000111644	-0.747065	0.0878732
832	ENSG00000213981	ENSG00000111644	0.959884	0.00238161
833	ENSG00000267009	ENSG00000111644	-0.879938	0.0207571
834	ENSG00000287263	ENSG00000111644	-0.613742	0.194979
835	ENSG00000276261	ENSG00000111644	-0.924108	0.00842075
836	ENSG00000285589	ENSG00000111644	-0.648622	0.163508
837	ENSG00000231083	ENSG00000111644	-0.640373	0.170742
838	ENSG00000273466	ENSG00000111644	-0.840718	0.0360355
839	ENSG00000260597	ENSG00000111644	0.932732	0.0066353
840	ENSG00000272808	ENSG00000111644	-0.924681	0.00829579
841	ENSG00000264112	ENSG00000111644	-0.587806	0.219839
842	ENSG00000226380	ENSG00000111644	-0.718835	0.107467
843	ENSG00000285106	ENSG00000111644	-0.753237	0.0838247
844	ENSG00000268798	ENSG00000111644	-0.89525	0.0158842
845	ENSG00000264451	ENSG00000111644	0.971763	0.00118477
846	ENSG00000273151	ENSG00000111644	-0.936145	0.00598607
847	ENSG00000238178	ENSG00000111644	-0.716842	0.108916
848	ENSG00000279588	ENSG00000111644	-0.950728	0.00358181
849	ENSG00000282057	ENSG00000111644	-0.934202	0.00635166
850	ENSG00000232533	ENSG00000111644	-0.687261	0.131414
851	ENSG00000224099	ENSG00000111644	0.857264	0.0291064
852	ENSG00000249684	ENSG00000111644	-0.905405	0.012999
853	ENSG00000250378	ENSG00000111644	-0.871353	0.0237605
854	ENSG00000253130	ENSG00000111644	-0.890392	0.0173625
855	ENSG00000260641	ENSG00000111644	0.979352	0.000635124
856	ENSG00000246596	ENSG00000111644	0.955671	0.00290402
857	ENSG00000263731	ENSG00000111644	-0.683514	0.134395
858	ENSG00000276170	ENSG00000111644	-0.683214	0.134635
859	ENSG00000273760	ENSG00000111644	-0.681886	0.135699
860	ENSG00000276850	ENSG00000111644	-0.623957	0.185525
861	ENSG00000153093	ENSG00000111644	0.987539	0.000231953
862	ENSG00000165029	ENSG00000229145	-0.781409	0.0664507
863	ENSG00000085563	ENSG00000229145	-0.795906	0.0582307
864	ENSG00000091262	ENSG00000229145	-0.813183	0.0490907
865	ENSG00000006071	ENSG00000229145	-0.828122	0.0417742
866	ENSG00000160179	ENSG00000229145	-0.818542	0.046403
867	ENSG00000225792	ENSG00000229145	0.853995	0.0304202
868	ENSG00000233760	ENSG00000229145	0.854059	0.0303941
869	ENSG00000277476	ENSG00000229145	0.679136	0.137913
870	ENSG00000283403	ENSG00000229145	-0.777823	0.0685601
871	ENSG00000268460	ENSG00000229145	0.774042	0.070817
872	ENSG00000285872	ENSG00000229145	0.781378	0.0664687
873	ENSG00000213981	ENSG00000229145	-0.775335	0.0700417
874	ENSG00000267009	ENSG00000229145	0.897663	0.0151733
875	ENSG00000287263	ENSG00000229145	0.572654	0.234915
876	ENSG00000276261	ENSG00000229145	0.857374	0.0290624
877	ENSG00000285589	ENSG00000229145	0.537306	0.271601
878	ENSG00000231083	ENSG00000229145	0.855695	0.0297333
879	ENSG00000273466	ENSG00000229145	0.887356	0.0183183
880	ENSG00000260597	ENSG00000229145	-0.900794	0.0142746
881	ENSG00000272808	ENSG00000229145	0.808049	0.0517315
882	ENSG00000264112	ENSG00000229145	0.649542	0.16271
883	ENSG00000226380	ENSG00000229145	0.699166	0.122138
884	ENSG00000285106	ENSG00000229145	0.770753	0.0728075
885	ENSG00000268798	ENSG00000229145	0.811024	0.0501938
886	ENSG00000264451	ENSG00000229145	-0.739616	0.0928727
887	ENSG00000273151	ENSG00000229145	0.797863	0.0571594
888	ENSG00000238178	ENSG00000229145	0.836234	0.0380328
889	ENSG00000279588	ENSG00000229145	0.752335	0.0844114
890	ENSG00000282057	ENSG00000229145	0.944434	0.00454562
891	ENSG00000232533	ENSG00000229145	0.784229	0.0648127
892	ENSG00000224099	ENSG00000229145	-0.798208	0.0569717
893	ENSG00000249684	ENSG00000229145	0.800808	0.0555644
894	ENSG00000250378	ENSG00000229145	0.891622	0.0169822
895	ENSG00000253130	ENSG00000229145	0.758176	0.0806477
896	ENSG00000260641	ENSG00000229145	-0.728672	0.100441
897	ENSG00000246596	ENSG00000229145	-0.731437	0.098504
898	ENSG00000263731	ENSG00000229145	0.715253	0.110078
899	ENSG00000276170	ENSG00000229145	0.717361	0.108538
900	ENSG00000273760	ENSG00000229145	0.522748	0.287303
901	ENSG00000276850	ENSG00000229145	0.424461	0.401546
902	ENSG00000153093	ENSG00000229145	-0.824039	0.0437192
903	ENSG00000111644	ENSG00000229145	-0.811436	0.0499823
904	ENSG00000165029	ENSG00000138316	-0.965994	0.00171494
905	ENSG00000085563	ENSG00000138316	-0.920049	0.00933277
906	ENSG00000091262	ENSG00000138316	-0.661148	0.152778
907	ENSG00000006071	ENSG00000138316	-0.683751	0.134205
908	ENSG00000160179	ENSG00000138316	-0.904622	0.0132117
909	ENSG00000225792	ENSG00000138316	0.959744	0.00239817
910	ENSG00000233760	ENSG00000138316	0.914818	0.0105749
911	ENSG00000277476	ENSG00000138316	0.9653	0.00178524
912	ENSG00000283403	ENSG00000138316	-0.915273	0.010464
913	ENSG00000268460	ENSG00000138316	0.937349	0.00576474
914	ENSG00000285872	ENSG00000138316	0.972111	0.00115587
915	ENSG00000213981	ENSG00000138316	-0.838258	0.0371252
916	ENSG00000267009	ENSG00000138316	0.899626	0.0146068
917	ENSG00000287263	ENSG00000138316	0.925	0.00822654
918	ENSG00000276261	ENSG00000138316	0.780843	0.0667819
919	ENSG00000285589	ENSG00000138316	0.913041	0.011014
920	ENSG00000231083	ENSG00000138316	0.86845	0.0248197
921	ENSG00000273466	ENSG00000138316	0.868121	0.0249413
922	ENSG00000260597	ENSG00000138316	-0.919532	0.00945215
923	ENSG00000272808	ENSG00000138316	0.940578	0.00519154
924	ENSG00000264112	ENSG00000138316	0.868462	0.0248153
925	ENSG00000226380	ENSG00000138316	0.92953	0.00727412
926	ENSG00000285106	ENSG00000138316	0.962659	0.00206551
927	ENSG00000268798	ENSG00000138316	0.964023	0.00191822
928	ENSG00000264451	ENSG00000138316	-0.751308	0.0850812
929	ENSG00000273151	ENSG00000138316	0.893298	0.0164707
930	ENSG00000238178	ENSG00000138316	0.927545	0.00768434
931	ENSG00000279588	ENSG00000138316	0.891102	0.0171425
932	ENSG00000282057	ENSG00000138316	0.767649	0.0747085
933	ENSG00000232533	ENSG00000138316	0.934183	0.00635517
934	ENSG00000224099	ENSG00000138316	-0.973811	0.00101979
935	ENSG00000249684	ENSG00000138316	0.955898	0.00287455
936	ENSG00000250378	ENSG00000138316	0.941138	0.00509512
937	ENSG00000253130	ENSG00000138316	0.970087	0.00132876
938	ENSG00000260641	ENSG00000138316	-0.842663	0.035185
939	ENSG00000246596	ENSG00000138316	-0.671067	0.144501
940	ENSG00000263731	ENSG00000138316	0.852541	0.0310131
941	ENSG00000276170	ENSG00000138316	0.972876	0.00109357
942	ENSG00000273760	ENSG00000138316	0.902586	0.0137721
943	ENSG00000276850	ENSG00000138316	0.924054	0.00843261
944	ENSG00000153093	ENSG00000138316	-0.775497	0.0699447
945	ENSG00000111644	ENSG00000138316	-0.796048	0.0581527
946	ENSG00000229145	ENSG00000138316	0.708456	0.115106
947	ENSG00000165029	ENSG00000153292	-0.994619	4.33591943822531e-05
948	ENSG00000085563	ENSG00000153292	-0.974586	0.000960569
949	ENSG00000091262	ENSG00000153292	-0.825973	0.042793
950	ENSG00000006071	ENSG00000153292	-0.832906	0.0395478
951	ENSG00000160179	ENSG00000153292	-0.977189	0.000774582
952	ENSG00000225792	ENSG00000153292	0.931388	0.00689996
953	ENSG00000233760	ENSG00000153292	0.976818	0.000799858
954	ENSG00000277476	ENSG00000153292	0.87023	0.0241676
955	ENSG00000283403	ENSG00000153292	-0.93917	0.00543789
956	ENSG00000268460	ENSG00000153292	0.902089	0.0139105
957	ENSG00000285872	ENSG00000153292	0.929554	0.00726923
958	ENSG00000213981	ENSG00000153292	-0.942465	0.00487013
959	ENSG00000267009	ENSG00000153292	0.893329	0.0164613
960	ENSG00000287263	ENSG00000153292	0.910088	0.0117629
961	ENSG00000276261	ENSG00000153292	0.913293	0.0109511
962	ENSG00000285589	ENSG00000153292	0.879741	0.0208238
963	ENSG00000231083	ENSG00000153292	0.830318	0.0407453
964	ENSG00000273466	ENSG00000153292	0.850908	0.0316856
965	ENSG00000260597	ENSG00000153292	-0.944271	0.00457199
966	ENSG00000272808	ENSG00000153292	0.933592	0.0064686
967	ENSG00000264112	ENSG00000153292	0.737912	0.0940335
968	ENSG00000226380	ENSG00000153292	0.872917	0.0231988
969	ENSG00000285106	ENSG00000153292	0.892489	0.0167165
970	ENSG00000268798	ENSG00000153292	0.993873	5.61879056140135e-05
971	ENSG00000264451	ENSG00000153292	-0.827338	0.0421445
972	ENSG00000273151	ENSG00000153292	0.906936	0.0125885
973	ENSG00000238178	ENSG00000153292	0.883377	0.0196082
974	ENSG00000279588	ENSG00000153292	0.898589	0.0149049
975	ENSG00000282057	ENSG00000153292	0.878121	0.0213764
976	ENSG00000232533	ENSG00000153292	0.929999	0.00717863
977	ENSG00000224099	ENSG00000153292	-0.989845	0.000154152
978	ENSG00000249684	ENSG00000153292	0.965745	0.00173998
979	ENSG00000250378	ENSG00000153292	0.968309	0.00149054
980	ENSG00000253130	ENSG00000153292	0.987474	0.00023438
981	ENSG00000260641	ENSG00000153292	-0.924046	0.0084345
982	ENSG00000246596	ENSG00000153292	-0.792733	0.0599873
983	ENSG00000263731	ENSG00000153292	0.76091	0.0789125
984	ENSG00000276170	ENSG00000153292	0.910173	0.0117408
985	ENSG00000273760	ENSG00000153292	0.919739	0.00940426
986	ENSG00000276850	ENSG00000153292	0.879021	0.0210685
987	ENSG00000153093	ENSG00000153292	-0.882353	0.0199472
988	ENSG00000111644	ENSG00000153292	-0.883089	0.0197034
989	ENSG00000229145	ENSG00000153292	0.784745	0.064515
990	ENSG00000138316	ENSG00000153292	0.963302	0.00199537
991	ENSG00000165029	ENSG00000069122	-0.834508	0.038815
992	ENSG00000085563	ENSG00000069122	-0.84246	0.0352732
993	ENSG00000091262	ENSG00000069122	-0.707177	0.116064
994	ENSG00000006071	ENSG00000069122	-0.749066	0.0865517
995	ENSG00000160179	ENSG00000069122	-0.808692	0.0513971
996	ENSG00000225792	ENSG00000069122	0.957369	0.00268738
997	ENSG00000233760	ENSG00000069122	0.84196	0.0354913
998	ENSG00000277476	ENSG00000069122	0.861016	0.0276324
999	ENSG00000283403	ENSG00000069122	-0.866443	0.0255649
1000	ENSG00000268460	ENSG00000069122	0.891058	0.0171561
1001	ENSG00000285872	ENSG00000069122	0.890854	0.0172192
1002	ENSG00000213981	ENSG00000069122	-0.761212	0.0787218
1003	ENSG00000267009	ENSG00000069122	0.979529	0.000624314
1004	ENSG00000287263	ENSG00000069122	0.646921	0.164989
1005	ENSG00000276261	ENSG00000069122	0.782084	0.066057
1006	ENSG00000285589	ENSG00000069122	0.650753	0.161661
1007	ENSG00000231083	ENSG00000069122	0.916541	0.0101574
1008	ENSG00000273466	ENSG00000069122	0.973333	0.0010572
1009	ENSG00000260597	ENSG00000069122	-0.957969	0.00261275
1010	ENSG00000272808	ENSG00000069122	0.923172	0.00862716
1011	ENSG00000264112	ENSG00000069122	0.854469	0.0302279
1012	ENSG00000226380	ENSG00000069122	0.833204	0.0394112
1013	ENSG00000285106	ENSG00000069122	0.923054	0.00865318
1014	ENSG00000268798	ENSG00000069122	0.865326	0.0259842
1015	ENSG00000264451	ENSG00000069122	-0.779298	0.067689
1016	ENSG00000273151	ENSG00000069122	0.889325	0.0176956
1017	ENSG00000238178	ENSG00000069122	0.931722	0.00683377
1018	ENSG00000279588	ENSG00000069122	0.866901	0.025394
1019	ENSG00000282057	ENSG00000069122	0.884655	0.0191894
1020	ENSG00000232533	ENSG00000069122	0.826329	0.0426234
1021	ENSG00000224099	ENSG00000069122	-0.863485	0.0266823
1022	ENSG00000249684	ENSG00000069122	0.886082	0.0187269
1023	ENSG00000250378	ENSG00000069122	0.928765	0.00743094
1024	ENSG00000253130	ENSG00000069122	0.840068	0.036322
1025	ENSG00000260641	ENSG00000069122	-0.760737	0.0790216
1026	ENSG00000246596	ENSG00000069122	-0.703862	0.118561
1027	ENSG00000263731	ENSG00000069122	0.883971	0.0194131
1028	ENSG00000276170	ENSG00000069122	0.846809	0.0334036
1029	ENSG00000273760	ENSG00000069122	0.588172	0.21948
1030	ENSG00000276850	ENSG00000069122	0.571168	0.236415
1031	ENSG00000153093	ENSG00000069122	-0.809446	0.0510066
1032	ENSG00000111644	ENSG00000069122	-0.827552	0.0420435
1033	ENSG00000229145	ENSG00000069122	0.936809	0.00586348
1034	ENSG00000138316	ENSG00000069122	0.840476	0.0361423
1035	ENSG00000153292	ENSG00000069122	0.832325	0.0398151
1036	ENSG00000165029	ENSG00000072071	0.909192	0.0119948
1037	ENSG00000085563	ENSG00000072071	0.954579	0.00304768
1038	ENSG00000091262	ENSG00000072071	0.925601	0.008097
1039	ENSG00000006071	ENSG00000072071	0.937837	0.00567625
1040	ENSG00000160179	ENSG00000072071	0.960833	0.002271
1041	ENSG00000225792	ENSG00000072071	-0.89009	0.0174563
1042	ENSG00000233760	ENSG00000072071	-0.925518	0.00811484
1043	ENSG00000277476	ENSG00000072071	-0.759969	0.0795073
1044	ENSG00000283403	ENSG00000072071	0.972475	0.00112597
1045	ENSG00000268460	ENSG00000072071	-0.786688	0.0633997
1046	ENSG00000285872	ENSG00000072071	-0.813125	0.0491204
1047	ENSG00000213981	ENSG00000072071	0.936062	0.00600136
1048	ENSG00000267009	ENSG00000072071	-0.874905	0.0224943
1049	ENSG00000287263	ENSG00000072071	-0.740667	0.09216
1050	ENSG00000276261	ENSG00000072071	-0.96329	0.00199668
1051	ENSG00000285589	ENSG00000072071	-0.670732	0.144777
1052	ENSG00000231083	ENSG00000072071	-0.779404	0.0676267
1053	ENSG00000273466	ENSG00000072071	-0.81749	0.0469252
1054	ENSG00000260597	ENSG00000072071	0.947912	0.0039991
1055	ENSG00000272808	ENSG00000072071	-0.933569	0.00647309
1056	ENSG00000264112	ENSG00000072071	-0.620079	0.189091
1057	ENSG00000226380	ENSG00000072071	-0.714375	0.110722
1058	ENSG00000285106	ENSG00000072071	-0.827671	0.0419872
1059	ENSG00000268798	ENSG00000072071	-0.927406	0.00771364
1060	ENSG00000264451	ENSG00000072071	0.94145	0.00504183
1061	ENSG00000273151	ENSG00000072071	-0.871209	0.0238124
1062	ENSG00000238178	ENSG00000072071	-0.840749	0.0360219
1063	ENSG00000279588	ENSG00000072071	-0.891734	0.0169478
1064	ENSG00000282057	ENSG00000072071	-0.958484	0.00254956
1065	ENSG00000232533	ENSG00000072071	-0.828972	0.0413747
1066	ENSG00000224099	ENSG00000072071	0.946645	0.00419422
1067	ENSG00000249684	ENSG00000072071	-0.895781	0.0157263
1068	ENSG00000250378	ENSG00000072071	-0.953031	0.00325729
1069	ENSG00000253130	ENSG00000072071	-0.956124	0.00284536
1070	ENSG00000260641	ENSG00000072071	0.939267	0.00542067
1071	ENSG00000246596	ENSG00000072071	0.826928	0.042339
1072	ENSG00000263731	ENSG00000072071	-0.651156	0.161313
1073	ENSG00000276170	ENSG00000072071	-0.776208	0.0695201
1074	ENSG00000273760	ENSG00000072071	-0.810689	0.0503656
1075	ENSG00000276850	ENSG00000072071	-0.707172	0.116067
1076	ENSG00000153093	ENSG00000072071	0.970775	0.00126868
1077	ENSG00000111644	ENSG00000072071	0.944628	0.00451413
1078	ENSG00000229145	ENSG00000072071	-0.845601	0.0339182
1079	ENSG00000138316	ENSG00000072071	-0.866567	0.0255186
1080	ENSG00000153292	ENSG00000072071	-0.940892	0.00513737
1081	ENSG00000069122	ENSG00000072071	-0.855447	0.029833
1082	ENSG00000165029	ENSG00000117114	0.982817	0.000440325
1083	ENSG00000085563	ENSG00000117114	0.99312	7.08451875559568e-05
1084	ENSG00000091262	ENSG00000117114	0.831162	0.0403531
1085	ENSG00000006071	ENSG00000117114	0.855151	0.0299524
1086	ENSG00000160179	ENSG00000117114	0.942945	0.00479009
1087	ENSG00000225792	ENSG00000117114	-0.946171	0.00426829
1088	ENSG00000233760	ENSG00000117114	-0.943595	0.00468264
1089	ENSG00000277476	ENSG00000117114	-0.879087	0.0210461
1090	ENSG00000283403	ENSG00000117114	0.967733	0.00154495
1091	ENSG00000268460	ENSG00000117114	-0.930844	0.00700847
1092	ENSG00000285872	ENSG00000117114	-0.924484	0.00833863
1093	ENSG00000213981	ENSG00000117114	0.952361	0.00335017
1094	ENSG00000267009	ENSG00000117114	-0.938427	0.00557009
1095	ENSG00000287263	ENSG00000117114	-0.843025	0.0350275
1096	ENSG00000276261	ENSG00000117114	-0.902088	0.0139108
1097	ENSG00000285589	ENSG00000117114	-0.855159	0.0299492
1098	ENSG00000231083	ENSG00000117114	-0.810287	0.0505727
1099	ENSG00000273466	ENSG00000117114	-0.903585	0.0134957
1100	ENSG00000260597	ENSG00000117114	0.974853	0.000940589
1101	ENSG00000272808	ENSG00000117114	-0.97436	0.000977702
1102	ENSG00000264112	ENSG00000117114	-0.774611	0.0704753
1103	ENSG00000226380	ENSG00000117114	-0.890049	0.0174691
1104	ENSG00000285106	ENSG00000117114	-0.907698	0.0123863
1105	ENSG00000268798	ENSG00000117114	-0.9921	9.33772784583731e-05
1106	ENSG00000264451	ENSG00000117114	0.88182	0.0201246
1107	ENSG00000273151	ENSG00000117114	-0.963075	0.00202002
1108	ENSG00000238178	ENSG00000117114	-0.874609	0.0225986
1109	ENSG00000279588	ENSG00000117114	-0.960404	0.00232069
1110	ENSG00000282057	ENSG00000117114	-0.893859	0.016301
1111	ENSG00000232533	ENSG00000117114	-0.879817	0.020798
1112	ENSG00000224099	ENSG00000117114	0.973013	0.00108266
1113	ENSG00000249684	ENSG00000117114	-0.989191	0.000174631
1114	ENSG00000250378	ENSG00000117114	-0.962071	0.00213059
1115	ENSG00000253130	ENSG00000117114	-0.982577	0.000452719
1116	ENSG00000260641	ENSG00000117114	0.954082	0.00311424
1117	ENSG00000246596	ENSG00000117114	0.852017	0.0312281
1118	ENSG00000263731	ENSG00000117114	-0.817413	0.0469633
1119	ENSG00000276170	ENSG00000117114	-0.892847	0.0166076
1120	ENSG00000273760	ENSG00000117114	-0.85419	0.030341
1121	ENSG00000276850	ENSG00000117114	-0.836558	0.0378869
1122	ENSG00000153093	ENSG00000117114	0.915634	0.0103763
1123	ENSG00000111644	ENSG00000117114	0.933773	0.0064337
1124	ENSG00000229145	ENSG00000117114	-0.80512	0.053267
1125	ENSG00000138316	ENSG00000117114	-0.9567	0.00277176
1126	ENSG00000153292	ENSG00000117114	-0.984835	0.00034322
1127	ENSG00000069122	ENSG00000117114	-0.875544	0.0222701
1128	ENSG00000072071	ENSG00000117114	0.946961	0.00414506
1129	ENSG00000165029	ENSG00000164199	0.909737	0.0118533
1130	ENSG00000085563	ENSG00000164199	0.959857	0.00238485
1131	ENSG00000091262	ENSG00000164199	0.806955	0.0523025
1132	ENSG00000006071	ENSG00000164199	0.831284	0.0402962
1133	ENSG00000160179	ENSG00000164199	0.858032	0.0288016
1134	ENSG00000225792	ENSG00000164199	-0.795729	0.0583284
1135	ENSG00000233760	ENSG00000164199	-0.825994	0.0427826
1136	ENSG00000277476	ENSG00000164199	-0.748163	0.087147
1137	ENSG00000283403	ENSG00000164199	0.92662	0.00787941
1138	ENSG00000268460	ENSG00000164199	-0.816089	0.0476245
1139	ENSG00000285872	ENSG00000164199	-0.777812	0.0685671
1140	ENSG00000213981	ENSG00000164199	0.946535	0.00421133
1141	ENSG00000267009	ENSG00000164199	-0.794455	0.0590309
1142	ENSG00000287263	ENSG00000164199	-0.76605	0.0756967
1143	ENSG00000276261	ENSG00000164199	-0.841127	0.0358558
1144	ENSG00000285589	ENSG00000164199	-0.811103	0.0501528
1145	ENSG00000231083	ENSG00000164199	-0.575363	0.23219
1146	ENSG00000273466	ENSG00000164199	-0.746512	0.0882401
1147	ENSG00000260597	ENSG00000164199	0.859942	0.0280507
1148	ENSG00000272808	ENSG00000164199	-0.898704	0.0148717
1149	ENSG00000264112	ENSG00000164199	-0.609625	0.198844
1150	ENSG00000226380	ENSG00000164199	-0.776715	0.0692181
1151	ENSG00000285106	ENSG00000164199	-0.759991	0.0794938
1152	ENSG00000268798	ENSG00000164199	-0.91404	0.010766
1153	ENSG00000264451	ENSG00000164199	0.891241	0.0170997
1154	ENSG00000273151	ENSG00000164199	-0.907624	0.0124059
1155	ENSG00000238178	ENSG00000164199	-0.68099	0.136419
1156	ENSG00000279588	ENSG00000164199	-0.934288	0.00633521
1157	ENSG00000282057	ENSG00000164199	-0.781136	0.0666104
1158	ENSG00000232533	ENSG00000164199	-0.715949	0.109568
1159	ENSG00000224099	ENSG00000164199	0.879658	0.020852
1160	ENSG00000249684	ENSG00000164199	-0.916353	0.0102027
1161	ENSG00000250378	ENSG00000164199	-0.825324	0.0431025
1162	ENSG00000253130	ENSG00000164199	-0.926811	0.00783888
1163	ENSG00000260641	ENSG00000164199	0.975851	0.00086775
1164	ENSG00000246596	ENSG00000164199	0.878389	0.0212847
1165	ENSG00000263731	ENSG00000164199	-0.669754	0.145585
1166	ENSG00000276170	ENSG00000164199	-0.748601	0.0868578
1167	ENSG00000273760	ENSG00000164199	-0.843284	0.0349152
1168	ENSG00000276850	ENSG00000164199	-0.839674	0.0364961
1169	ENSG00000153093	ENSG00000164199	0.893428	0.0164311
1170	ENSG00000111644	ENSG00000164199	0.919258	0.00951561
1171	ENSG00000229145	ENSG00000164199	-0.598952	0.209007
1172	ENSG00000138316	ENSG00000164199	-0.873096	0.0231352
1173	ENSG00000153292	ENSG00000164199	-0.917733	0.00987347
1174	ENSG00000069122	ENSG00000164199	-0.685476	0.13283
1175	ENSG00000072071	ENSG00000164199	0.881954	0.0200798
1176	ENSG00000117114	ENSG00000164199	0.941162	0.00509094
1177	ENSG00000165029	ENSG00000224420	-0.959946	0.00237435
1178	ENSG00000085563	ENSG00000224420	-0.969707	0.00136258
1179	ENSG00000091262	ENSG00000224420	-0.758919	0.0801745
1180	ENSG00000006071	ENSG00000224420	-0.783427	0.0652766
1181	ENSG00000160179	ENSG00000224420	-0.888702	0.0178915
1182	ENSG00000225792	ENSG00000224420	0.873272	0.0230725
1183	ENSG00000233760	ENSG00000224420	0.878864	0.0211223
1184	ENSG00000277476	ENSG00000224420	0.851531	0.0314283
1185	ENSG00000283403	ENSG00000224420	-0.932925	0.00659761
1186	ENSG00000268460	ENSG00000224420	0.897268	0.0152888
1187	ENSG00000285872	ENSG00000224420	0.877671	0.0215314
1188	ENSG00000213981	ENSG00000224420	-0.93193	0.00679265
1189	ENSG00000267009	ENSG00000224420	0.854108	0.0303741
1190	ENSG00000287263	ENSG00000224420	0.855038	0.0299977
1191	ENSG00000276261	ENSG00000224420	0.828998	0.0413625
1192	ENSG00000285589	ENSG00000224420	0.895521	0.0158035
1193	ENSG00000231083	ENSG00000224420	0.691829	0.12782
1194	ENSG00000273466	ENSG00000224420	0.815498	0.0479213
1195	ENSG00000260597	ENSG00000224420	-0.898982	0.0147917
1196	ENSG00000272808	ENSG00000224420	0.930918	0.00699367
1197	ENSG00000264112	ENSG00000224420	0.730431	0.0992065
1198	ENSG00000226380	ENSG00000224420	0.874037	0.0228008
1199	ENSG00000285106	ENSG00000224420	0.851989	0.0312394
1200	ENSG00000268798	ENSG00000224420	0.959906	0.00237903
1201	ENSG00000264451	ENSG00000224420	-0.842974	0.03505
1202	ENSG00000273151	ENSG00000224420	0.93312	0.0065599
1203	ENSG00000238178	ENSG00000224420	0.781193	0.0665769
1204	ENSG00000279588	ENSG00000224420	0.943308	0.00472982
1205	ENSG00000282057	ENSG00000224420	0.781789	0.066229
1206	ENSG00000232533	ENSG00000224420	0.815372	0.0479847
1207	ENSG00000224099	ENSG00000224420	-0.931277	0.00692195
1208	ENSG00000249684	ENSG00000224420	0.962218	0.00211428
1209	ENSG00000250378	ENSG00000224420	0.881503	0.0202304
1210	ENSG00000253130	ENSG00000224420	0.960172	0.00234784
1211	ENSG00000260641	ENSG00000224420	-0.94903	0.00383076
1212	ENSG00000246596	ENSG00000224420	-0.829889	0.0409452
1213	ENSG00000263731	ENSG00000224420	0.770092	0.0732101
1214	ENSG00000276170	ENSG00000224420	0.85826	0.0287117
1215	ENSG00000273760	ENSG00000224420	0.886637	0.0185483
1216	ENSG00000276850	ENSG00000224420	0.904247	0.0133141
1217	ENSG00000153093	ENSG00000224420	-0.858264	0.0287101
1218	ENSG00000111644	ENSG00000224420	-0.889953	0.0174993
1219	ENSG00000229145	ENSG00000224420	0.644456	0.167145
1220	ENSG00000138316	ENSG00000224420	0.94498	0.00445754
1221	ENSG00000153292	ENSG00000224420	0.958287	0.00257365
1222	ENSG00000069122	ENSG00000224420	0.752212	0.0844911
1223	ENSG00000072071	ENSG00000224420	-0.881527	0.0202223
1224	ENSG00000117114	ENSG00000224420	-0.971472	0.00120918
1225	ENSG00000164199	ENSG00000224420	-0.981739	0.000497169
1226	ENSG00000165029	ENSG00000204172	-0.932523	0.0066761
1227	ENSG00000085563	ENSG00000204172	-0.905287	0.013031
1228	ENSG00000091262	ENSG00000204172	-0.606115	0.202164
1229	ENSG00000006071	ENSG00000204172	-0.648754	0.163393
1230	ENSG00000160179	ENSG00000204172	-0.802424	0.0546981
1231	ENSG00000225792	ENSG00000204172	0.935422	0.00612089
1232	ENSG00000233760	ENSG00000204172	0.843258	0.0349266
1233	ENSG00000277476	ENSG00000204172	0.945496	0.00437514
1234	ENSG00000283403	ENSG00000204172	-0.866039	0.0257164
1235	ENSG00000268460	ENSG00000204172	0.990725	0.000128628
1236	ENSG00000285872	ENSG00000204172	0.957602	0.0026583
1237	ENSG00000213981	ENSG00000204172	-0.822634	0.0443984
1238	ENSG00000267009	ENSG00000204172	0.934694	0.00625796
1239	ENSG00000287263	ENSG00000204172	0.829922	0.0409299
1240	ENSG00000276261	ENSG00000204172	0.710797	0.113363
1241	ENSG00000285589	ENSG00000204172	0.91997	0.00935101
1242	ENSG00000231083	ENSG00000204172	0.805661	0.0529816
1243	ENSG00000273466	ENSG00000204172	0.931428	0.00689201
1244	ENSG00000260597	ENSG00000204172	-0.914337	0.0106928
1245	ENSG00000272808	ENSG00000204172	0.932087	0.00676161
1246	ENSG00000264112	ENSG00000204172	0.911966	0.0112837
1247	ENSG00000226380	ENSG00000204172	0.983429	0.000409638
1248	ENSG00000285106	ENSG00000204172	0.936227	0.00597075
1249	ENSG00000268798	ENSG00000204172	0.937849	0.00567405
1250	ENSG00000264451	ENSG00000204172	-0.72333	0.104231
1251	ENSG00000273151	ENSG00000204172	0.95488	0.00300775
1252	ENSG00000238178	ENSG00000204172	0.862161	0.0271899
1253	ENSG00000279588	ENSG00000204172	0.932028	0.00677328
1254	ENSG00000282057	ENSG00000204172	0.730528	0.0991385
1255	ENSG00000232533	ENSG00000204172	0.843225	0.0349409
1256	ENSG00000224099	ENSG00000204172	-0.894404	0.0161371
1257	ENSG00000249684	ENSG00000204172	0.973397	0.00105215
1258	ENSG00000250378	ENSG00000204172	0.880065	0.0207139
1259	ENSG00000253130	ENSG00000204172	0.898095	0.0150477
1260	ENSG00000260641	ENSG00000204172	-0.832819	0.0395879
1261	ENSG00000246596	ENSG00000204172	-0.743309	0.0903784
1262	ENSG00000263731	ENSG00000204172	0.946751	0.00417762
1263	ENSG00000276170	ENSG00000204172	0.936844	0.00585702
1264	ENSG00000273760	ENSG00000204172	0.766366	0.0755011
1265	ENSG00000276850	ENSG00000204172	0.847895	0.0329443
1266	ENSG00000153093	ENSG00000204172	-0.744459	0.0896081
1267	ENSG00000111644	ENSG00000204172	-0.807641	0.0519443
1268	ENSG00000229145	ENSG00000204172	0.706936	0.116245
1269	ENSG00000138316	ENSG00000204172	0.95243	0.00334058
1270	ENSG00000153292	ENSG00000204172	0.905211	0.0130517
1271	ENSG00000069122	ENSG00000204172	0.855072	0.029984
1272	ENSG00000072071	ENSG00000204172	-0.787093	0.0631686
1273	ENSG00000117114	ENSG00000204172	-0.937908	0.00566343
1274	ENSG00000164199	ENSG00000204172	-0.860252	0.0279298
1275	ENSG00000224420	ENSG00000204172	0.931247	0.00692806
1276	ENSG00000165029	ENSG00000134698	0.934372	0.00631922
1277	ENSG00000085563	ENSG00000134698	0.988651	0.000192483
1278	ENSG00000091262	ENSG00000134698	0.915449	0.010421
1279	ENSG00000006071	ENSG00000134698	0.932614	0.00665824
1280	ENSG00000160179	ENSG00000134698	0.936661	0.00589072
1281	ENSG00000225792	ENSG00000134698	-0.85739	0.0290562
1282	ENSG00000233760	ENSG00000134698	-0.905221	0.0130488
1283	ENSG00000277476	ENSG00000134698	-0.751579	0.0849038
1284	ENSG00000283403	ENSG00000134698	0.969581	0.00137393
1285	ENSG00000268460	ENSG00000134698	-0.821343	0.0450262
1286	ENSG00000285872	ENSG00000134698	-0.80745	0.052044
1287	ENSG00000213981	ENSG00000134698	0.982496	0.0004569
1288	ENSG00000267009	ENSG00000134698	-0.860303	0.0279097
1289	ENSG00000287263	ENSG00000134698	-0.759203	0.0799939
1290	ENSG00000276261	ENSG00000134698	-0.945075	0.00444222
1291	ENSG00000285589	ENSG00000134698	-0.752618	0.0842269
1292	ENSG00000231083	ENSG00000134698	-0.686079	0.132351
1293	ENSG00000273466	ENSG00000134698	-0.80801	0.0517518
1294	ENSG00000260597	ENSG00000134698	0.932006	0.00677755
1295	ENSG00000272808	ENSG00000134698	-0.934876	0.00622359
1296	ENSG00000264112	ENSG00000134698	-0.61019	0.198312
1297	ENSG00000226380	ENSG00000134698	-0.759885	0.0795612
1298	ENSG00000285106	ENSG00000134698	-0.79748	0.0573684
1299	ENSG00000268798	ENSG00000134698	-0.946987	0.00414104
1300	ENSG00000264451	ENSG00000134698	0.947075	0.00412741
1301	ENSG00000273151	ENSG00000134698	-0.919797	0.00939075
1302	ENSG00000238178	ENSG00000134698	-0.767465	0.0748218
1303	ENSG00000279588	ENSG00000134698	-0.938402	0.00557463
1304	ENSG00000282057	ENSG00000134698	-0.912721	0.011094
1305	ENSG00000232533	ENSG00000134698	-0.784972	0.0643845
1306	ENSG00000224099	ENSG00000134698	0.930502	0.00707709
1307	ENSG00000249684	ENSG00000134698	-0.932094	0.00676022
1308	ENSG00000250378	ENSG00000134698	-0.91246	0.0111594
1309	ENSG00000253130	ENSG00000134698	-0.958637	0.00253102
1310	ENSG00000260641	ENSG00000134698	0.992871	7.60499860845698e-05
1311	ENSG00000246596	ENSG00000134698	0.90418	0.0133322
1312	ENSG00000263731	ENSG00000134698	-0.67059	0.144894
1313	ENSG00000276170	ENSG00000134698	-0.766686	0.0753027
1314	ENSG00000273760	ENSG00000134698	-0.833372	0.0393342
1315	ENSG00000276850	ENSG00000134698	-0.771039	0.0726333
1316	ENSG00000153093	ENSG00000134698	0.971746	0.00118614
1317	ENSG00000111644	ENSG00000134698	0.971695	0.0011904
1318	ENSG00000229145	ENSG00000134698	-0.762932	0.0776401
1319	ENSG00000138316	ENSG00000134698	-0.877737	0.0215087
1320	ENSG00000153292	ENSG00000134698	-0.953151	0.00324078
1321	ENSG00000069122	ENSG00000134698	-0.793804	0.059392
1322	ENSG00000072071	ENSG00000134698	0.970049	0.00133213
1323	ENSG00000117114	ENSG00000134698	0.970006	0.00133601
1324	ENSG00000164199	ENSG00000134698	0.965863	0.00172814
1325	ENSG00000224420	ENSG00000134698	-0.951631	0.0034528
1326	ENSG00000204172	ENSG00000134698	-0.838907	0.0368363
1327	ENSG00000165029	ENSG00000286169	-0.994344	4.78933119407721e-05
1328	ENSG00000085563	ENSG00000286169	-0.972514	0.00112285
1329	ENSG00000091262	ENSG00000286169	-0.829165	0.0412839
1330	ENSG00000006071	ENSG00000286169	-0.834917	0.038629
1331	ENSG00000160179	ENSG00000286169	-0.980051	0.000593
1332	ENSG00000225792	ENSG00000286169	0.932475	0.00668541
1333	ENSG00000233760	ENSG00000286169	0.980978	0.000539301
1334	ENSG00000277476	ENSG00000286169	0.868053	0.0249665
1335	ENSG00000283403	ENSG00000286169	-0.936137	0.00598749
1336	ENSG00000268460	ENSG00000286169	0.900816	0.0142682
1337	ENSG00000285872	ENSG00000286169	0.930447	0.0070881
1338	ENSG00000213981	ENSG00000286169	-0.941413	0.00504807
1339	ENSG00000267009	ENSG00000286169	0.894367	0.0161483
1340	ENSG00000287263	ENSG00000286169	0.910257	0.0117192
1341	ENSG00000276261	ENSG00000286169	0.917072	0.0100305
1342	ENSG00000285589	ENSG00000286169	0.876424	0.021963
1343	ENSG00000231083	ENSG00000286169	0.837046	0.0376673
1344	ENSG00000273466	ENSG00000286169	0.852236	0.0311381
1345	ENSG00000260597	ENSG00000286169	-0.945143	0.0044314
1346	ENSG00000272808	ENSG00000286169	0.930832	0.00701077
1347	ENSG00000264112	ENSG00000286169	0.736079	0.0952899
1348	ENSG00000226380	ENSG00000286169	0.871191	0.0238189
1349	ENSG00000285106	ENSG00000286169	0.891915	0.0168921
1350	ENSG00000268798	ENSG00000286169	0.993634	6.06622641177168e-05
1351	ENSG00000264451	ENSG00000286169	-0.82367	0.0438972
1352	ENSG00000273151	ENSG00000286169	0.903712	0.0134606
1353	ENSG00000238178	ENSG00000286169	0.887032	0.0184219
1354	ENSG00000279588	ENSG00000286169	0.89342	0.0164337
1355	ENSG00000282057	ENSG00000286169	0.883192	0.0196694
1356	ENSG00000232533	ENSG00000286169	0.934633	0.00626961
1357	ENSG00000224099	ENSG00000286169	-0.990267	0.000141624
1358	ENSG00000249684	ENSG00000286169	0.963868	0.00193474
1359	ENSG00000250378	ENSG00000286169	0.971328	0.00122138
1360	ENSG00000253130	ENSG00000286169	0.985627	0.000308395
1361	ENSG00000260641	ENSG00000286169	-0.920112	0.00931814
1362	ENSG00000246596	ENSG00000286169	-0.790179	0.0614186
1363	ENSG00000263731	ENSG00000286169	0.759094	0.0800627
1364	ENSG00000276170	ENSG00000286169	0.910556	0.0116425
1365	ENSG00000273760	ENSG00000286169	0.917587	0.00990789
1366	ENSG00000276850	ENSG00000286169	0.87317	0.0231085
1367	ENSG00000153093	ENSG00000286169	-0.881934	0.0200863
1368	ENSG00000111644	ENSG00000286169	-0.88097	0.020409
1369	ENSG00000229145	ENSG00000286169	0.793799	0.0593946
1370	ENSG00000138316	ENSG00000286169	0.960912	0.00226199
1371	ENSG00000153292	ENSG00000286169	0.999788	6.72457900474654e-08
1372	ENSG00000069122	ENSG00000286169	0.836124	0.0380827
1373	ENSG00000072071	ENSG00000286169	-0.941826	0.00497792
1374	ENSG00000117114	ENSG00000286169	-0.98307	0.000427509
1375	ENSG00000164199	ENSG00000286169	-0.910538	0.0116471
1376	ENSG00000224420	ENSG00000286169	0.952449	0.00333791
1377	ENSG00000204172	ENSG00000286169	0.901336	0.0141215
1378	ENSG00000134698	ENSG00000286169	-0.950543	0.00360847
1379	ENSG00000165029	ENSG00000129474	-0.991201	0.000115801
1380	ENSG00000085563	ENSG00000129474	-0.979978	0.000597335
1381	ENSG00000091262	ENSG00000129474	-0.833089	0.0394638
1382	ENSG00000006071	ENSG00000129474	-0.84359	0.0347831
1383	ENSG00000160179	ENSG00000129474	-0.975706	0.000878094
1384	ENSG00000225792	ENSG00000129474	0.93789	0.00566662
1385	ENSG00000233760	ENSG00000129474	0.971366	0.00121808
1386	ENSG00000277476	ENSG00000129474	0.873691	0.0229235
1387	ENSG00000283403	ENSG00000129474	-0.953901	0.00313869
1388	ENSG00000268460	ENSG00000129474	0.902046	0.0139226
1389	ENSG00000285872	ENSG00000129474	0.926736	0.00785487
1390	ENSG00000213981	ENSG00000129474	-0.9446	0.00451876
1391	ENSG00000267009	ENSG00000129474	0.90284	0.0137016
1392	ENSG00000287263	ENSG00000129474	0.894732	0.0160388
1393	ENSG00000276261	ENSG00000129474	0.916143	0.0102532
1394	ENSG00000285589	ENSG00000129474	0.865316	0.025988
1395	ENSG00000231083	ENSG00000129474	0.830273	0.0407664
1396	ENSG00000273466	ENSG00000129474	0.859393	0.0282654
1397	ENSG00000260597	ENSG00000129474	-0.95377	0.00315639
1398	ENSG00000272808	ENSG00000129474	0.947198	0.00410852
1399	ENSG00000264112	ENSG00000129474	0.743517	0.0902389
1400	ENSG00000226380	ENSG00000129474	0.868322	0.024867
1401	ENSG00000285106	ENSG00000129474	0.899548	0.014629
1402	ENSG00000268798	ENSG00000129474	0.993326	6.66718401647337e-05
1403	ENSG00000264451	ENSG00000129474	-0.849143	0.0324203
1404	ENSG00000273151	ENSG00000129474	0.915891	0.010314
1405	ENSG00000238178	ENSG00000129474	0.887491	0.0182753
1406	ENSG00000279588	ENSG00000129474	0.912657	0.01111
1407	ENSG00000282057	ENSG00000129474	0.887121	0.0183934
1408	ENSG00000232533	ENSG00000129474	0.921369	0.00903113
1409	ENSG00000224099	ENSG00000129474	-0.991622	0.000104984
1410	ENSG00000249684	ENSG00000129474	0.968478	0.00147478
1411	ENSG00000250378	ENSG00000129474	0.971978	0.00116685
1412	ENSG00000253130	ENSG00000129474	0.99246	8.5066500712383e-05
1413	ENSG00000260641	ENSG00000129474	-0.932969	0.0065891
1414	ENSG00000246596	ENSG00000129474	-0.801287	0.0553068
1415	ENSG00000263731	ENSG00000129474	0.766376	0.0754944
1416	ENSG00000276170	ENSG00000129474	0.905852	0.0128785
1417	ENSG00000273760	ENSG00000129474	0.910629	0.0116239
1418	ENSG00000276850	ENSG00000129474	0.869757	0.0243403
1419	ENSG00000153093	ENSG00000129474	-0.896424	0.0155365
1420	ENSG00000111644	ENSG00000129474	-0.897382	0.0152554
1421	ENSG00000229145	ENSG00000129474	0.79139	0.0607381
1422	ENSG00000138316	ENSG00000129474	0.964172	0.00190244
1423	ENSG00000153292	ENSG00000129474	0.998941	1.68134878864024e-06
1424	ENSG00000069122	ENSG00000129474	0.844921	0.0342092
1425	ENSG00000072071	ENSG00000129474	-0.951729	0.00343894
1426	ENSG00000117114	ENSG00000129474	-0.989657	0.000159912
1427	ENSG00000164199	ENSG00000129474	-0.924132	0.0084155
1428	ENSG00000224420	ENSG00000129474	0.961012	0.00225047
1429	ENSG00000204172	ENSG00000129474	0.907207	0.0125163
1430	ENSG00000134698	ENSG00000129474	-0.961412	0.00220485
1431	ENSG00000286169	ENSG00000129474	0.998403	3.82462641046466e-06
1432	ENSG00000165029	ENSG00000154027	-0.986062	0.000290054
1433	ENSG00000085563	ENSG00000154027	-0.968261	0.00149505
1434	ENSG00000091262	ENSG00000154027	-0.761827	0.0783345
1435	ENSG00000006071	ENSG00000154027	-0.783426	0.0652775
1436	ENSG00000160179	ENSG00000154027	-0.940423	0.00521834
1437	ENSG00000225792	ENSG00000154027	0.959672	0.00240671
1438	ENSG00000233760	ENSG00000154027	0.942888	0.00479952
1439	ENSG00000277476	ENSG00000154027	0.92685	0.00783069
1440	ENSG00000283403	ENSG00000154027	-0.95378	0.0031551
1441	ENSG00000268460	ENSG00000154027	0.936431	0.00593317
1442	ENSG00000285872	ENSG00000154027	0.954351	0.00307819
1443	ENSG00000213981	ENSG00000154027	-0.908751	0.0121098
1444	ENSG00000267009	ENSG00000154027	0.922176	0.0088491
1445	ENSG00000287263	ENSG00000154027	0.897837	0.0151229
1446	ENSG00000276261	ENSG00000154027	0.857383	0.0290589
1447	ENSG00000285589	ENSG00000154027	0.891409	0.0170477
1448	ENSG00000231083	ENSG00000154027	0.845259	0.0340647
1449	ENSG00000273466	ENSG00000154027	0.886161	0.0187014
1450	ENSG00000260597	ENSG00000154027	-0.954991	0.00299314
1451	ENSG00000272808	ENSG00000154027	0.965443	0.00177063
1452	ENSG00000264112	ENSG00000154027	0.818907	0.0462224
1453	ENSG00000226380	ENSG00000154027	0.911397	0.011428
1454	ENSG00000285106	ENSG00000154027	0.940605	0.00518682
1455	ENSG00000268798	ENSG00000154027	0.989069	0.000178583
1456	ENSG00000264451	ENSG00000154027	-0.828712	0.0414967
1457	ENSG00000273151	ENSG00000154027	0.932553	0.00667029
1458	ENSG00000238178	ENSG00000154027	0.908479	0.0121809
1459	ENSG00000279588	ENSG00000154027	0.931804	0.00681739
1460	ENSG00000282057	ENSG00000154027	0.842148	0.0354093
1461	ENSG00000232533	ENSG00000154027	0.918654	0.00965651
1462	ENSG00000224099	ENSG00000154027	-0.986984	0.000253025
1463	ENSG00000249684	ENSG00000154027	0.97999	0.000596604
1464	ENSG00000250378	ENSG00000154027	0.962904	0.00203869
1465	ENSG00000253130	ENSG00000154027	0.990306	0.000140508
1466	ENSG00000260641	ENSG00000154027	-0.911184	0.0114821
1467	ENSG00000246596	ENSG00000154027	-0.768854	0.0739678
1468	ENSG00000263731	ENSG00000154027	0.830777	0.0405315
1469	ENSG00000276170	ENSG00000154027	0.939678	0.00534837
1470	ENSG00000273760	ENSG00000154027	0.897275	0.0152867
1471	ENSG00000276850	ENSG00000154027	0.893691	0.0163518
1472	ENSG00000153093	ENSG00000154027	-0.858684	0.0285443
1473	ENSG00000111644	ENSG00000154027	-0.874991	0.0224641
1474	ENSG00000229145	ENSG00000154027	0.761731	0.0783946
1475	ENSG00000138316	ENSG00000154027	0.988531	0.000196566
1476	ENSG00000153292	ENSG00000154027	0.987653	0.000227748
1477	ENSG00000069122	ENSG00000154027	0.860522	0.0278243
1478	ENSG00000072071	ENSG00000154027	-0.92178	0.00893836
1479	ENSG00000117114	ENSG00000154027	-0.989087	0.000177979
1480	ENSG00000164199	ENSG00000154027	-0.92014	0.0093117
1481	ENSG00000224420	ENSG00000154027	0.969793	0.00135495
1482	ENSG00000204172	ENSG00000154027	0.94849	0.00391151
1483	ENSG00000134698	ENSG00000154027	-0.938056	0.00563675
1484	ENSG00000286169	ENSG00000154027	0.985594	0.000309807
1485	ENSG00000129474	ENSG00000154027	0.990349	0.000139274
1486	ENSG00000165029	ENSG00000140057	0.977873	0.000728962
1487	ENSG00000085563	ENSG00000140057	0.949742	0.00372532
1488	ENSG00000091262	ENSG00000140057	0.856659	0.0293474
1489	ENSG00000006071	ENSG00000140057	0.855094	0.0299751
1490	ENSG00000160179	ENSG00000140057	0.985218	0.000326127
1491	ENSG00000225792	ENSG00000140057	-0.926849	0.00783086
1492	ENSG00000233760	ENSG00000140057	-0.99811	5.35490948894157e-06
1493	ENSG00000277476	ENSG00000140057	-0.829905	0.0409376
1494	ENSG00000283403	ENSG00000140057	0.901951	0.0139491
1495	ENSG00000268460	ENSG00000140057	-0.883454	0.0195831
1496	ENSG00000285872	ENSG00000140057	-0.919909	0.00936503
1497	ENSG00000213981	ENSG00000140057	0.930782	0.00702094
1498	ENSG00000267009	ENSG00000140057	-0.899521	0.0146368
1499	ENSG00000287263	ENSG00000140057	-0.882142	0.0200172
1500	ENSG00000276261	ENSG00000140057	-0.941748	0.00499104
1501	ENSG00000285589	ENSG00000140057	-0.832105	0.0399166
1502	ENSG00000231083	ENSG00000140057	-0.869929	0.0242775
1503	ENSG00000273466	ENSG00000140057	-0.862407	0.0270952
1504	ENSG00000260597	ENSG00000140057	0.946227	0.00425958
1505	ENSG00000272808	ENSG00000140057	-0.900732	0.0142922
1506	ENSG00000264112	ENSG00000140057	-0.70763	0.115725
1507	ENSG00000226380	ENSG00000140057	-0.846934	0.0333507
1508	ENSG00000285106	ENSG00000140057	-0.869244	0.0245281
1509	ENSG00000268798	ENSG00000140057	-0.979503	0.000625859
1510	ENSG00000264451	ENSG00000140057	0.795867	0.0582525
1511	ENSG00000273151	ENSG00000140057	-0.879473	0.0209147
1512	ENSG00000238178	ENSG00000140057	-0.895061	0.0159405
1513	ENSG00000279588	ENSG00000140057	-0.852159	0.0311699
1514	ENSG00000282057	ENSG00000140057	-0.922909	0.00868545
1515	ENSG00000232533	ENSG00000140057	-0.946166	0.00426922
1516	ENSG00000224099	ENSG00000140057	0.974216	0.000988657
1517	ENSG00000249684	ENSG00000140057	-0.941639	0.00500965
1518	ENSG00000250378	ENSG00000140057	-0.980517	0.000565683
1519	ENSG00000253130	ENSG00000140057	-0.953513	0.0031913
1520	ENSG00000260641	ENSG00000140057	0.887379	0.0183109
1521	ENSG00000246596	ENSG00000140057	0.784295	0.0647747
1522	ENSG00000263731	ENSG00000140057	-0.740685	0.0921474
1523	ENSG00000276170	ENSG00000140057	-0.890915	0.0172001
1524	ENSG00000273760	ENSG00000140057	-0.870688	0.0240013
1525	ENSG00000276850	ENSG00000140057	-0.798531	0.056796
1526	ENSG00000153093	ENSG00000140057	0.879567	0.0208826
1527	ENSG00000111644	ENSG00000140057	0.868484	0.0248073
1528	ENSG00000229145	ENSG00000140057	-0.867116	0.0253139
1529	ENSG00000138316	ENSG00000140057	-0.921154	0.00907993
1530	ENSG00000153292	ENSG00000140057	-0.982228	0.000470934
1531	ENSG00000069122	ENSG00000140057	-0.862521	0.0270514
1532	ENSG00000072071	ENSG00000140057	0.93924	0.00542553
1533	ENSG00000117114	ENSG00000140057	0.959399	0.00243916
1534	ENSG00000164199	ENSG00000140057	0.846794	0.0334101
1535	ENSG00000224420	ENSG00000140057	-0.894744	0.0160353
1536	ENSG00000204172	ENSG00000140057	-0.861791	0.0273325
1537	ENSG00000134698	ENSG00000140057	0.923654	0.00852052
1538	ENSG00000286169	ENSG00000140057	-0.985763	0.000302611
1539	ENSG00000129474	ENSG00000140057	-0.97892	0.000661874
1540	ENSG00000154027	ENSG00000140057	-0.953279	0.00322323
1541	ENSG00000165029	ENSG00000131016	-0.984252	0.000370035
1542	ENSG00000085563	ENSG00000131016	-0.956382	0.00281231
1543	ENSG00000091262	ENSG00000131016	-0.817953	0.0466949
1544	ENSG00000006071	ENSG00000131016	-0.821056	0.0451666
1545	ENSG00000160179	ENSG00000131016	-0.986139	0.000286858
1546	ENSG00000225792	ENSG00000131016	0.935958	0.0060208
1547	ENSG00000233760	ENSG00000131016	0.981204	0.000526601
1548	ENSG00000277476	ENSG00000131016	0.873948	0.0228322
1549	ENSG00000283403	ENSG00000131016	-0.936152	0.00598468
1550	ENSG00000268460	ENSG00000131016	0.880251	0.0206512
1551	ENSG00000285872	ENSG00000131016	0.92856	0.00747313
1552	ENSG00000213981	ENSG00000131016	-0.918884	0.00960295
1553	ENSG00000267009	ENSG00000131016	0.882593	0.0198675
1554	ENSG00000287263	ENSG00000131016	0.916455	0.0101781
1555	ENSG00000276261	ENSG00000131016	0.911582	0.011381
1556	ENSG00000285589	ENSG00000131016	0.856495	0.029413
1557	ENSG00000231083	ENSG00000131016	0.857444	0.029035
1558	ENSG00000273466	ENSG00000131016	0.835692	0.0382777
1559	ENSG00000260597	ENSG00000131016	-0.937768	0.00568867
1560	ENSG00000272808	ENSG00000131016	0.925353	0.00815019
1561	ENSG00000264112	ENSG00000131016	0.735043	0.0960031
1562	ENSG00000226380	ENSG00000131016	0.850811	0.0317258
1563	ENSG00000285106	ENSG00000131016	0.899923	0.0145218
1564	ENSG00000268798	ENSG00000131016	0.983158	0.000423082
1565	ENSG00000264451	ENSG00000131016	-0.815388	0.0479765
1566	ENSG00000273151	ENSG00000131016	0.875986	0.0221156
1567	ENSG00000238178	ENSG00000131016	0.905705	0.0129181
1568	ENSG00000279588	ENSG00000131016	0.871205	0.0238138
1569	ENSG00000282057	ENSG00000131016	0.878423	0.021273
1570	ENSG00000232533	ENSG00000131016	0.948297	0.00394071
1571	ENSG00000224099	ENSG00000131016	-0.996582	1.75042956358507e-05
1572	ENSG00000249684	ENSG00000131016	0.945311	0.00440462
1573	ENSG00000250378	ENSG00000131016	0.976891	0.000794863
1574	ENSG00000253130	ENSG00000131016	0.988218	0.000207418
1575	ENSG00000260641	ENSG00000131016	-0.898679	0.0148789
1576	ENSG00000246596	ENSG00000131016	-0.747139	0.0878241
1577	ENSG00000263731	ENSG00000131016	0.740304	0.0924061
1578	ENSG00000276170	ENSG00000131016	0.915268	0.0104652
1579	ENSG00000273760	ENSG00000131016	0.928663	0.00745184
1580	ENSG00000276850	ENSG00000131016	0.873401	0.0230263
1581	ENSG00000153093	ENSG00000131016	-0.870441	0.0240908
1582	ENSG00000111644	ENSG00000131016	-0.859623	0.0281753
1583	ENSG00000229145	ENSG00000131016	0.791257	0.0608128
1584	ENSG00000138316	ENSG00000131016	0.962566	0.00207569
1585	ENSG00000153292	ENSG00000131016	0.995656	2.82595369553995e-05
1586	ENSG00000069122	ENSG00000131016	0.835944	0.0381636
1587	ENSG00000072071	ENSG00000131016	-0.946046	0.004288
1588	ENSG00000117114	ENSG00000131016	-0.971605	0.00119797
1589	ENSG00000164199	ENSG00000131016	-0.888766	0.0178712
1590	ENSG00000224420	ENSG00000131016	0.934926	0.00621422
1591	ENSG00000204172	ENSG00000131016	0.880868	0.0204431
1592	ENSG00000134698	ENSG00000131016	-0.938142	0.00562123
1593	ENSG00000286169	ENSG00000131016	0.996396	1.94564530755503e-05
1594	ENSG00000129474	ENSG00000131016	0.994864	3.94938435839265e-05
1595	ENSG00000154027	ENSG00000131016	0.981637	0.000502694
1596	ENSG00000140057	ENSG00000131016	-0.983296	0.000416223
1597	ENSG00000165029	ENSG00000272468	-0.92993	0.00719265
1598	ENSG00000085563	ENSG00000272468	-0.881746	0.0201493
1599	ENSG00000091262	ENSG00000272468	-0.729088	0.100148
1600	ENSG00000006071	ENSG00000272468	-0.741338	0.0917062
1601	ENSG00000160179	ENSG00000272468	-0.860855	0.0276948
1602	ENSG00000225792	ENSG00000272468	0.904335	0.0132899
1603	ENSG00000233760	ENSG00000272468	0.927982	0.00759307
1604	ENSG00000277476	ENSG00000272468	0.825768	0.0428906
1605	ENSG00000283403	ENSG00000272468	-0.785838	0.063887
1606	ENSG00000268460	ENSG00000272468	0.945003	0.00445388
1607	ENSG00000285872	ENSG00000272468	0.930865	0.00700421
1608	ENSG00000213981	ENSG00000272468	-0.853193	0.0307464
1609	ENSG00000267009	ENSG00000272468	0.925729	0.00806953
1610	ENSG00000287263	ENSG00000272468	0.812776	0.0492978
1611	ENSG00000276261	ENSG00000272468	0.823964	0.0437555
1612	ENSG00000285589	ENSG00000272468	0.85631	0.0294869
1613	ENSG00000231083	ENSG00000272468	0.860931	0.0276656
1614	ENSG00000273466	ENSG00000272468	0.928127	0.00756296
1615	ENSG00000260597	ENSG00000272468	-0.913805	0.0108242
1616	ENSG00000272808	ENSG00000272468	0.846431	0.0335641
1617	ENSG00000264112	ENSG00000272468	0.786485	0.0635162
1618	ENSG00000226380	ENSG00000272468	0.924244	0.00839106
1619	ENSG00000285106	ENSG00000272468	0.850761	0.0317466
1620	ENSG00000268798	ENSG00000272468	0.93367	0.00645363
1621	ENSG00000264451	ENSG00000272468	-0.662406	0.151717
1622	ENSG00000273151	ENSG00000272468	0.897963	0.0150862
1623	ENSG00000238178	ENSG00000272468	0.857034	0.029198
1624	ENSG00000279588	ENSG00000272468	0.828086	0.0417912
1625	ENSG00000282057	ENSG00000272468	0.84756	0.0330857
1626	ENSG00000232533	ENSG00000272468	0.893633	0.0163692
1627	ENSG00000224099	ENSG00000272468	-0.876759	0.0218465
1628	ENSG00000249684	ENSG00000272468	0.934765	0.00624461
1629	ENSG00000250378	ENSG00000272468	0.911972	0.0112823
1630	ENSG00000253130	ENSG00000272468	0.842079	0.0354394
1631	ENSG00000260641	ENSG00000272468	-0.79377	0.0594109
1632	ENSG00000246596	ENSG00000272468	-0.772434	0.0717872
1633	ENSG00000263731	ENSG00000272468	0.857674	0.0289435
1634	ENSG00000276170	ENSG00000272468	0.886924	0.0184564
1635	ENSG00000273760	ENSG00000272468	0.714933	0.110312
1636	ENSG00000276850	ENSG00000272468	0.710853	0.113322
1637	ENSG00000153093	ENSG00000272468	-0.765708	0.0759084
1638	ENSG00000111644	ENSG00000272468	-0.797706	0.0572451
1639	ENSG00000229145	ENSG00000272468	0.877129	0.0217184
1640	ENSG00000138316	ENSG00000272468	0.86436	0.0263495
1641	ENSG00000153292	ENSG00000272468	0.899909	0.0145259
1642	ENSG00000069122	ENSG00000272468	0.880249	0.0206519
1643	ENSG00000072071	ENSG00000272468	-0.80228	0.0547752
1644	ENSG00000117114	ENSG00000272468	-0.901793	0.0139933
1645	ENSG00000164199	ENSG00000272468	-0.749028	0.0865762
1646	ENSG00000224420	ENSG00000272468	0.825847	0.0428529
1647	ENSG00000204172	ENSG00000272468	0.900873	0.0142523
1648	ENSG00000134698	ENSG00000272468	-0.811329	0.0500369
1649	ENSG00000286169	ENSG00000272468	0.904353	0.013285
1650	ENSG00000129474	ENSG00000272468	0.892417	0.0167386
1651	ENSG00000154027	ENSG00000272468	0.887507	0.0182701
1652	ENSG00000140057	ENSG00000272468	-0.935164	0.00616938
1653	ENSG00000131016	ENSG00000272468	0.882881	0.019772
1654	ENSG00000165029	ENSG00000260257	-0.742108	0.0911865
1655	ENSG00000085563	ENSG00000260257	-0.710232	0.113783
1656	ENSG00000091262	ENSG00000260257	-0.35895	0.484699
1657	ENSG00000006071	ENSG00000260257	-0.425309	0.400503
1658	ENSG00000160179	ENSG00000260257	-0.610213	0.19829
1659	ENSG00000225792	ENSG00000260257	0.895815	0.0157164
1660	ENSG00000233760	ENSG00000260257	0.65336	0.159413
1661	ENSG00000277476	ENSG00000260257	0.948683	0.00388256
1662	ENSG00000283403	ENSG00000260257	-0.760811	0.0789751
1663	ENSG00000268460	ENSG00000260257	0.893024	0.0165536
1664	ENSG00000285872	ENSG00000260257	0.882426	0.0199228
1665	ENSG00000213981	ENSG00000260257	-0.560512	0.247281
1666	ENSG00000267009	ENSG00000260257	0.88	0.020736
1667	ENSG00000287263	ENSG00000260257	0.654991	0.158014
1668	ENSG00000276261	ENSG00000260257	0.478808	0.336673
1669	ENSG00000285589	ENSG00000260257	0.727757	0.101085
1670	ENSG00000231083	ENSG00000260257	0.822586	0.0444215
1671	ENSG00000273466	ENSG00000260257	0.89074	0.0172544
1672	ENSG00000260597	ENSG00000260257	-0.815404	0.0479684
1673	ENSG00000272808	ENSG00000260257	0.859586	0.0281899
1674	ENSG00000264112	ENSG00000260257	0.986989	0.000252838
1675	ENSG00000226380	ENSG00000260257	0.887667	0.0182192
1676	ENSG00000285106	ENSG00000260257	0.941781	0.00498552
1677	ENSG00000268798	ENSG00000260257	0.761112	0.0787848
1678	ENSG00000264451	ENSG00000260257	-0.594547	0.213262
1679	ENSG00000273151	ENSG00000260257	0.819877	0.0457445
1680	ENSG00000238178	ENSG00000260257	0.869552	0.0244151
1681	ENSG00000279588	ENSG00000260257	0.815705	0.047817
1682	ENSG00000282057	ENSG00000260257	0.575507	0.232046
1683	ENSG00000232533	ENSG00000260257	0.736173	0.0952252
1684	ENSG00000224099	ENSG00000260257	-0.762779	0.0777358
1685	ENSG00000249684	ENSG00000260257	0.821341	0.0450271
1686	ENSG00000250378	ENSG00000260257	0.772997	0.071447
1687	ENSG00000253130	ENSG00000260257	0.757122	0.0813211
1688	ENSG00000260641	ENSG00000260257	-0.608236	0.200155
1689	ENSG00000246596	ENSG00000260257	-0.486717	0.327574
1690	ENSG00000263731	ENSG00000260257	0.960977	0.00225449
1691	ENSG00000276170	ENSG00000260257	0.879518	0.0208994
1692	ENSG00000273760	ENSG00000260257	0.562534	0.245204
1693	ENSG00000276850	ENSG00000260257	0.682319	0.135351
1694	ENSG00000153093	ENSG00000260257	-0.561197	0.246577
1695	ENSG00000111644	ENSG00000260257	-0.627594	0.182205
1696	ENSG00000229145	ENSG00000260257	0.634961	0.175559
1697	ENSG00000138316	ENSG00000260257	0.853806	0.0304966
1698	ENSG00000153292	ENSG00000260257	0.72021	0.106472
1699	ENSG00000069122	ENSG00000260257	0.860418	0.027865
1700	ENSG00000072071	ENSG00000260257	-0.641258	0.169959
1701	ENSG00000117114	ENSG00000260257	-0.776601	0.0692863
1702	ENSG00000164199	ENSG00000260257	-0.635732	0.174869
1703	ENSG00000224420	ENSG00000260257	0.736718	0.0948509
1704	ENSG00000204172	ENSG00000260257	0.901215	0.0141556
1705	ENSG00000134698	ENSG00000260257	-0.632475	0.17779
1706	ENSG00000286169	ENSG00000260257	0.716503	0.109163
1707	ENSG00000129474	ENSG00000260257	0.732783	0.0975672
1708	ENSG00000154027	ENSG00000260257	0.812482	0.0494476
1709	ENSG00000140057	ENSG00000260257	-0.675795	0.140625
1710	ENSG00000131016	ENSG00000260257	0.715877	0.109621
1711	ENSG00000272468	ENSG00000260257	0.734318	0.0965032
1712	ENSG00000165029	ENSG00000216775	0.889568	0.0176194
1713	ENSG00000085563	ENSG00000216775	0.962066	0.00213121
1714	ENSG00000091262	ENSG00000216775	0.962916	0.00203738
1715	ENSG00000006071	ENSG00000216775	0.972294	0.00114078
1716	ENSG00000160179	ENSG00000216775	0.907008	0.0125693
1717	ENSG00000225792	ENSG00000216775	-0.779874	0.0673498
1718	ENSG00000233760	ENSG00000216775	-0.878328	0.0213056
1719	ENSG00000277476	ENSG00000216775	-0.633565	0.17681
1720	ENSG00000283403	ENSG00000216775	0.913489	0.0109025
1721	ENSG00000268460	ENSG00000216775	-0.759354	0.0798975
1722	ENSG00000285872	ENSG00000216775	-0.725718	0.102529
1723	ENSG00000213981	ENSG00000216775	0.9914	0.000110614
1724	ENSG00000267009	ENSG00000216775	-0.812402	0.0494883
1725	ENSG00000287263	ENSG00000216775	-0.680211	0.137046
1726	ENSG00000276261	ENSG00000216775	-0.964882	0.00182822
1727	ENSG00000285589	ENSG00000216775	-0.684459	0.13364
1728	ENSG00000231083	ENSG00000216775	-0.605566	0.202685
1729	ENSG00000273466	ENSG00000216775	-0.762722	0.0777716
1730	ENSG00000260597	ENSG00000216775	0.891544	0.0170063
1731	ENSG00000272808	ENSG00000216775	-0.869422	0.0244625
1732	ENSG00000264112	ENSG00000216775	-0.491482	0.322137
1733	ENSG00000226380	ENSG00000216775	-0.686796	0.131783
1734	ENSG00000285106	ENSG00000216775	-0.693063	0.126857
1735	ENSG00000268798	ENSG00000216775	-0.903959	0.0133929
1736	ENSG00000264451	ENSG00000216775	0.933415	0.00650267
1737	ENSG00000273151	ENSG00000216775	-0.886775	0.018504
1738	ENSG00000238178	ENSG00000216775	-0.675586	0.140795
1739	ENSG00000279588	ENSG00000216775	-0.893806	0.0163171
1740	ENSG00000282057	ENSG00000216775	-0.927513	0.00769112
1741	ENSG00000232533	ENSG00000216775	-0.7147	0.110483
1742	ENSG00000224099	ENSG00000216775	0.866015	0.0257252
1743	ENSG00000249684	ENSG00000216775	-0.885772	0.0188269
1744	ENSG00000250378	ENSG00000216775	-0.862448	0.0270796
1745	ENSG00000253130	ENSG00000216775	-0.894032	0.0162489
1746	ENSG00000260641	ENSG00000216775	0.985006	0.000335552
1747	ENSG00000246596	ENSG00000216775	0.950563	0.00360565
1748	ENSG00000263731	ENSG00000216775	-0.587835	0.21981
1749	ENSG00000276170	ENSG00000216775	-0.667908	0.147115
1750	ENSG00000273760	ENSG00000216775	-0.760933	0.0788979
1751	ENSG00000276850	ENSG00000216775	-0.671887	0.143825
1752	ENSG00000153093	ENSG00000216775	0.979197	0.000644677
1753	ENSG00000111644	ENSG00000216775	0.974923	0.000935389
1754	ENSG00000229145	ENSG00000216775	-0.773526	0.071128
1755	ENSG00000138316	ENSG00000216775	-0.786107	0.0637323
1756	ENSG00000153292	ENSG00000216775	-0.906771	0.0126323
1757	ENSG00000069122	ENSG00000216775	-0.744778	0.0893951
1758	ENSG00000072071	ENSG00000216775	0.943772	0.00465343
1759	ENSG00000117114	ENSG00000216775	0.925271	0.00816807
1760	ENSG00000164199	ENSG00000216775	0.931817	0.00681483
1761	ENSG00000224420	ENSG00000216775	-0.897096	0.015339
1762	ENSG00000204172	ENSG00000216775	-0.764798	0.0764742
1763	ENSG00000134698	ENSG00000216775	0.981081	0.000533496
1764	ENSG00000286169	ENSG00000216775	-0.905689	0.0129224
1765	ENSG00000129474	ENSG00000216775	-0.913222	0.0109689
1766	ENSG00000154027	ENSG00000216775	-0.869732	0.0243493
1767	ENSG00000140057	ENSG00000216775	0.897603	0.015191
1768	ENSG00000131016	ENSG00000216775	-0.884807	0.01914
1769	ENSG00000272468	ENSG00000216775	-0.798255	0.0569459
1770	ENSG00000260257	ENSG00000216775	-0.510101	0.301213
1771	ENSG00000165029	ENSG00000260285	0.839823	0.0364301
1772	ENSG00000085563	ENSG00000260285	0.926953	0.00780901
1773	ENSG00000091262	ENSG00000260285	0.901784	0.0139958
1774	ENSG00000006071	ENSG00000260285	0.931453	0.00688702
1775	ENSG00000160179	ENSG00000260285	0.884544	0.0192256
1776	ENSG00000225792	ENSG00000260285	-0.855662	0.0297467
1777	ENSG00000233760	ENSG00000260285	-0.836392	0.0379616
1778	ENSG00000277476	ENSG00000260285	-0.720981	0.105916
1779	ENSG00000283403	ENSG00000260285	0.97542	0.000898851
1780	ENSG00000268460	ENSG00000260285	-0.746984	0.0879272
1781	ENSG00000285872	ENSG00000260285	-0.745748	0.088748
1782	ENSG00000213981	ENSG00000260285	0.899085	0.0147618
1783	ENSG00000267009	ENSG00000260285	-0.864761	0.0261975
1784	ENSG00000287263	ENSG00000260285	-0.618389	0.190654
1785	ENSG00000276261	ENSG00000260285	-0.913442	0.0109141
1786	ENSG00000285589	ENSG00000260285	-0.576223	0.231328
1787	ENSG00000231083	ENSG00000260285	-0.707944	0.11549
1788	ENSG00000273466	ENSG00000260285	-0.809227	0.05112
1789	ENSG00000260597	ENSG00000260285	0.930652	0.007047
1790	ENSG00000272808	ENSG00000260285	-0.936879	0.00585069
1791	ENSG00000264112	ENSG00000260285	-0.603551	0.204602
1792	ENSG00000226380	ENSG00000260285	-0.659246	0.154387
1793	ENSG00000285106	ENSG00000260285	-0.797846	0.0571688
1794	ENSG00000268798	ENSG00000260285	-0.869799	0.0243248
1795	ENSG00000264451	ENSG00000260285	0.984392	0.000363527
1796	ENSG00000273151	ENSG00000260285	-0.872622	0.0233044
1797	ENSG00000238178	ENSG00000260285	-0.787179	0.0631193
1798	ENSG00000279588	ENSG00000260285	-0.912568	0.0111324
1799	ENSG00000282057	ENSG00000260285	-0.934454	0.00630359
1800	ENSG00000232533	ENSG00000260285	-0.722456	0.104856
1801	ENSG00000224099	ENSG00000260285	0.886843	0.0184824
1802	ENSG00000249684	ENSG00000260285	-0.86099	0.0276427
1803	ENSG00000250378	ENSG00000260285	-0.899695	0.0145871
1804	ENSG00000253130	ENSG00000260285	-0.91417	0.0107341
1805	ENSG00000260641	ENSG00000260285	0.933613	0.0064645
1806	ENSG00000246596	ENSG00000260285	0.840129	0.0362952
1807	ENSG00000263731	ENSG00000260285	-0.643567	0.167925
1808	ENSG00000276170	ENSG00000260285	-0.700637	0.121013
1809	ENSG00000273760	ENSG00000260285	-0.710808	0.113355
1810	ENSG00000276850	ENSG00000260285	-0.622482	0.186878
1811	ENSG00000153093	ENSG00000260285	0.977143	0.000777695
1812	ENSG00000111644	ENSG00000260285	0.961009	0.00225079
1813	ENSG00000229145	ENSG00000260285	-0.813508	0.0489258
1814	ENSG00000138316	ENSG00000260285	-0.812579	0.0493982
1815	ENSG00000153292	ENSG00000260285	-0.876223	0.0220331
1816	ENSG00000069122	ENSG00000260285	-0.850775	0.0317408
1817	ENSG00000072071	ENSG00000260285	0.978619	0.000680847
1818	ENSG00000117114	ENSG00000260285	0.913761	0.0108351
1819	ENSG00000164199	ENSG00000260285	0.871303	0.0237785
1820	ENSG00000224420	ENSG00000260285	-0.850337	0.0319224
1821	ENSG00000204172	ENSG00000260285	-0.758342	0.0805418
1822	ENSG00000134698	ENSG00000260285	0.952555	0.00332319
1823	ENSG00000286169	ENSG00000260285	-0.874994	0.022463
1824	ENSG00000129474	ENSG00000260285	-0.895615	0.0157757
1825	ENSG00000154027	ENSG00000260285	-0.875951	0.0221277
1826	ENSG00000140057	ENSG00000260285	0.860904	0.0276761
1827	ENSG00000131016	ENSG00000260285	-0.876546	0.0219205
1828	ENSG00000272468	ENSG00000260285	-0.725298	0.102827
1829	ENSG00000260257	ENSG00000260285	-0.655525	0.157557
1830	ENSG00000216775	ENSG00000260285	0.924701	0.00829138
1831	ENSG00000165029	ENSG00000276476	-0.93487	0.00622468
1832	ENSG00000085563	ENSG00000276476	-0.957259	0.00270112
1833	ENSG00000091262	ENSG00000276476	-0.919762	0.0093988
1834	ENSG00000006071	ENSG00000276476	-0.913324	0.0109436
1835	ENSG00000160179	ENSG00000276476	-0.970299	0.00131014
1836	ENSG00000225792	ENSG00000276476	0.813183	0.0490908
1837	ENSG00000233760	ENSG00000276476	0.935433	0.00611874
1838	ENSG00000277476	ENSG00000276476	0.706269	0.116746
1839	ENSG00000283403	ENSG00000276476	-0.919848	0.00937909
1840	ENSG00000268460	ENSG00000276476	0.762529	0.077893
1841	ENSG00000285872	ENSG00000276476	0.786664	0.0634136
1842	ENSG00000213981	ENSG00000276476	-0.971477	0.00120871
1843	ENSG00000267009	ENSG00000276476	0.783685	0.0651271
1844	ENSG00000287263	ENSG00000276476	0.822262	0.0445788
1845	ENSG00000276261	ENSG00000276476	0.961805	0.00216043
1846	ENSG00000285589	ENSG00000276476	0.763711	0.0771527
1847	ENSG00000231083	ENSG00000276476	0.681354	0.136126
1848	ENSG00000273466	ENSG00000276476	0.720975	0.105921
1849	ENSG00000260597	ENSG00000276476	-0.877961	0.0214316
1850	ENSG00000272808	ENSG00000276476	0.864631	0.026247
1851	ENSG00000264112	ENSG00000276476	0.52639	0.283343
1852	ENSG00000226380	ENSG00000276476	0.712968	0.111757
1853	ENSG00000285106	ENSG00000276476	0.746797	0.088051
1854	ENSG00000268798	ENSG00000276476	0.934974	0.00620506
1855	ENSG00000264451	ENSG00000276476	-0.877078	0.021736
1856	ENSG00000273151	ENSG00000276476	0.836586	0.0378744
1857	ENSG00000238178	ENSG00000276476	0.748363	0.0870151
1858	ENSG00000279588	ENSG00000276476	0.847775	0.032995
1859	ENSG00000282057	ENSG00000276476	0.891139	0.017131
1860	ENSG00000232533	ENSG00000276476	0.824488	0.0435034
1861	ENSG00000224099	ENSG00000276476	-0.933287	0.00652757
1862	ENSG00000249684	ENSG00000276476	0.886861	0.0184766
1863	ENSG00000250378	ENSG00000276476	0.902597	0.013769
1864	ENSG00000253130	ENSG00000276476	0.94832	0.00393724
1865	ENSG00000260641	ENSG00000276476	-0.954316	0.00308281
1866	ENSG00000246596	ENSG00000276476	-0.839418	0.0366094
1867	ENSG00000263731	ENSG00000276476	0.569646	0.237955
1868	ENSG00000276170	ENSG00000276476	0.758047	0.08073
1869	ENSG00000273760	ENSG00000276476	0.900977	0.0142229
1870	ENSG00000276850	ENSG00000276476	0.802532	0.0546404
1871	ENSG00000153093	ENSG00000276476	-0.931248	0.0069278
1872	ENSG00000111644	ENSG00000276476	-0.907559	0.012423
1873	ENSG00000229145	ENSG00000276476	0.72862	0.100478
1874	ENSG00000138316	ENSG00000276476	0.860988	0.0276433
1875	ENSG00000153292	ENSG00000276476	0.958638	0.00253089
1876	ENSG00000069122	ENSG00000276476	0.717668	0.108314
1877	ENSG00000072071	ENSG00000276476	-0.954869	0.00300922
1878	ENSG00000117114	ENSG00000276476	-0.937393	0.00575679
1879	ENSG00000164199	ENSG00000276476	-0.931471	0.00688343
1880	ENSG00000224420	ENSG00000276476	0.922639	0.00874557
1881	ENSG00000204172	ENSG00000276476	0.774549	0.0705126
1882	ENSG00000134698	ENSG00000276476	-0.974861	0.000940007
1883	ENSG00000286169	ENSG00000276476	0.958075	0.00259973
1884	ENSG00000129474	ENSG00000276476	0.95925	0.00245702
1885	ENSG00000154027	ENSG00000276476	0.917212	0.00999696
1886	ENSG00000140057	ENSG00000276476	-0.941019	0.00511558
1887	ENSG00000131016	ENSG00000276476	0.953051	0.00325454
1888	ENSG00000272468	ENSG00000276476	0.795682	0.0583542
1889	ENSG00000260257	ENSG00000276476	0.524608	0.285278
1890	ENSG00000216775	ENSG00000276476	-0.962625	0.00206928
1891	ENSG00000260285	ENSG00000276476	-0.898429	0.0149509
1892	ENSG00000165029	ENSG00000275216	-0.94224	0.00490793
1893	ENSG00000085563	ENSG00000275216	-0.884907	0.0191073
1894	ENSG00000091262	ENSG00000275216	-0.641408	0.169827
1895	ENSG00000006071	ENSG00000275216	-0.668636	0.146511
1896	ENSG00000160179	ENSG00000275216	-0.868969	0.0246289
1897	ENSG00000225792	ENSG00000275216	0.984991	0.000336219
1898	ENSG00000233760	ENSG00000275216	0.915744	0.0103495
1899	ENSG00000277476	ENSG00000275216	0.963459	0.00197848
1900	ENSG00000283403	ENSG00000275216	-0.861779	0.0273372
1901	ENSG00000268460	ENSG00000275216	0.975633	0.000883427
1902	ENSG00000285872	ENSG00000275216	0.995909	2.50687170493258e-05
1903	ENSG00000213981	ENSG00000275216	-0.799272	0.0563938
1904	ENSG00000267009	ENSG00000275216	0.958847	0.00250556
1905	ENSG00000287263	ENSG00000275216	0.866941	0.0253793
1906	ENSG00000276261	ENSG00000275216	0.765339	0.0761377
1907	ENSG00000285589	ENSG00000275216	0.87868	0.0211851
1908	ENSG00000231083	ENSG00000275216	0.941075	0.00510587
1909	ENSG00000273466	ENSG00000275216	0.950992	0.00354384
1910	ENSG00000260597	ENSG00000275216	-0.942605	0.00484675
1911	ENSG00000272808	ENSG00000275216	0.924446	0.00834697
1912	ENSG00000264112	ENSG00000275216	0.922304	0.0088206
1913	ENSG00000226380	ENSG00000275216	0.963055	0.00202222
1914	ENSG00000285106	ENSG00000275216	0.975377	0.000901979
1915	ENSG00000268798	ENSG00000275216	0.947885	0.00400321
1916	ENSG00000264451	ENSG00000275216	-0.693888	0.126215
1917	ENSG00000273151	ENSG00000275216	0.905504	0.0129725
1918	ENSG00000238178	ENSG00000275216	0.962828	0.00204696
1919	ENSG00000279588	ENSG00000275216	0.869913	0.0242833
1920	ENSG00000282057	ENSG00000275216	0.802599	0.0546049
1921	ENSG00000232533	ENSG00000275216	0.943624	0.00467776
1922	ENSG00000224099	ENSG00000275216	-0.938384	0.00557776
1923	ENSG00000249684	ENSG00000275216	0.95385	0.00314564
1924	ENSG00000250378	ENSG00000275216	0.951522	0.00346828
1925	ENSG00000253130	ENSG00000275216	0.911122	0.0114979
1926	ENSG00000260641	ENSG00000275216	-0.780625	0.0669096
1927	ENSG00000246596	ENSG00000275216	-0.667696	0.147292
1928	ENSG00000263731	ENSG00000275216	0.928781	0.00742764
1929	ENSG00000276170	ENSG00000275216	0.979647	0.000617156
1930	ENSG00000273760	ENSG00000275216	0.783589	0.0651832
1931	ENSG00000276850	ENSG00000275216	0.809669	0.0508914
1932	ENSG00000153093	ENSG00000275216	-0.74528	0.0890598
1933	ENSG00000111644	ENSG00000275216	-0.775755	0.0697904
1934	ENSG00000229145	ENSG00000275216	0.826767	0.0424154
1935	ENSG00000138316	ENSG00000275216	0.959952	0.00237368
1936	ENSG00000153292	ENSG00000275216	0.924656	0.00830128
1937	ENSG00000069122	ENSG00000275216	0.926942	0.00781129
1938	ENSG00000072071	ENSG00000275216	-0.830175	0.0408119
1939	ENSG00000117114	ENSG00000275216	-0.930015	0.00717552
1940	ENSG00000164199	ENSG00000275216	-0.772132	0.0719701
1941	ENSG00000224420	ENSG00000275216	0.867576	0.025143
1942	ENSG00000204172	ENSG00000275216	0.956703	0.00277142
1943	ENSG00000134698	ENSG00000275216	-0.816499	0.0474196
1944	ENSG00000286169	ENSG00000275216	0.92618	0.00797299
1945	ENSG00000129474	ENSG00000275216	0.924353	0.00836728
1946	ENSG00000154027	ENSG00000275216	0.950095	0.0036736
1947	ENSG00000140057	ENSG00000275216	-0.923788	0.00849102
1948	ENSG00000131016	ENSG00000275216	0.922902	0.0086871
1949	ENSG00000272468	ENSG00000275216	0.943195	0.00474852
1950	ENSG00000260257	ENSG00000275216	0.891899	0.0168972
1951	ENSG00000216775	ENSG00000275216	-0.742234	0.0911014
1952	ENSG00000260285	ENSG00000275216	-0.773286	0.0712727
1953	ENSG00000276476	ENSG00000275216	0.783559	0.0652001
1954	ENSG00000165029	ENSG00000226332	-0.897792	0.0151359
1955	ENSG00000085563	ENSG00000226332	-0.881163	0.0203444
1956	ENSG00000091262	ENSG00000226332	-0.571572	0.236007
1957	ENSG00000006071	ENSG00000226332	-0.622279	0.187065
1958	ENSG00000160179	ENSG00000226332	-0.749126	0.0865119
1959	ENSG00000225792	ENSG00000226332	0.911935	0.0112918
1960	ENSG00000233760	ENSG00000226332	0.795612	0.0583924
1961	ENSG00000277476	ENSG00000226332	0.925329	0.00815544
1962	ENSG00000283403	ENSG00000226332	-0.840431	0.0361619
1963	ENSG00000268460	ENSG00000226332	0.985226	0.000325803
1964	ENSG00000285872	ENSG00000226332	0.931424	0.00689285
1965	ENSG00000213981	ENSG00000226332	-0.79542	0.0584982
1966	ENSG00000267009	ENSG00000226332	0.929116	0.00735867
1967	ENSG00000287263	ENSG00000226332	0.774495	0.0705453
1968	ENSG00000276261	ENSG00000226332	0.668345	0.146752
1969	ENSG00000285589	ENSG00000226332	0.894208	0.016196
1970	ENSG00000231083	ENSG00000226332	0.769172	0.0737727
1971	ENSG00000273466	ENSG00000226332	0.933912	0.00640711
1972	ENSG00000260597	ENSG00000226332	-0.896094	0.0156337
1973	ENSG00000272808	ENSG00000226332	0.917488	0.00993156
1974	ENSG00000264112	ENSG00000226332	0.913858	0.010811
1975	ENSG00000226380	ENSG00000226332	0.976613	0.000814016
1976	ENSG00000285106	ENSG00000226332	0.914956	0.0105411
1977	ENSG00000268798	ENSG00000226332	0.906805	0.0126232
1978	ENSG00000264451	ENSG00000226332	-0.709067	0.11465
1979	ENSG00000273151	ENSG00000226332	0.956158	0.00284106
1980	ENSG00000238178	ENSG00000226332	0.82723	0.0421957
1981	ENSG00000279588	ENSG00000226332	0.931817	0.00681485
1982	ENSG00000282057	ENSG00000226332	0.701714	0.120192
1983	ENSG00000232533	ENSG00000226332	0.79123	0.0608279
1984	ENSG00000224099	ENSG00000226332	-0.850989	0.0316521
1985	ENSG00000249684	ENSG00000226332	0.957551	0.00266462
1986	ENSG00000250378	ENSG00000226332	0.842258	0.0353615
1987	ENSG00000253130	ENSG00000226332	0.859195	0.0283432
1988	ENSG00000260641	ENSG00000226332	-0.813075	0.0491458
1989	ENSG00000246596	ENSG00000226332	-0.746726	0.0880979
1990	ENSG00000263731	ENSG00000226332	0.960415	0.00231939
1991	ENSG00000276170	ENSG00000226332	0.905144	0.0130697
1992	ENSG00000273760	ENSG00000226332	0.703357	0.118943
1993	ENSG00000276850	ENSG00000226332	0.804233	0.0537358
1994	ENSG00000153093	ENSG00000226332	-0.721712	0.10539
1995	ENSG00000111644	ENSG00000226332	-0.797264	0.0574863
1996	ENSG00000229145	ENSG00000226332	0.688237	0.130643
1997	ENSG00000138316	ENSG00000226332	0.919613	0.00943335
1998	ENSG00000153292	ENSG00000226332	0.865052	0.0260877
[truncated: 573,132+ more rows]
