# Supplementary material for: Deciphering Colorectal Cancer–Hepatocyte Interactions: A Multiomics Platform for Interrogation of Metabolic Crosstalk in the Liver–Tumor Microenvironment
Source: Int J Mol Sci. 2025 Feb 25;26(5):1976. doi: 10.3390/ijms26051976 (PMC11900982; doi:10.3390/ijms26051976)
Supplement: Supplementary file 1 [file ijms-26-01976-s001.zip › TableS4_uniqueGenes.xlsx]

## Sheet: unique_genes
Tabel S4. Unique gene ID, Name, with log2 fold change and -log10 of adjusted p-value for genes significantly associated with static metabolite pools
	GeneID	GeneName	logFC	neglog10FDR
2	ENSG00000140465	CYP1A1	3.33632	7.69268
4	ENSG00000167772	ANGPTL4	2.8105	7.85328
5	ENSG00000100628	ASB2	2.62439	4.73373
6	ENSG00000241544	LINC02029	2.36384	2.89917
8	ENSG00000153292	ADGRF1	2.23311	9.34711
9	ENSG00000086696	HSD17B2	2.22815	4.18783
10	ENSG00000282057	AC092807.4	2.1681	3.21751
11	ENSG00000164400	CSF2	2.16039	2.51116
12	ENSG00000154027	AK5	2.11026	6.10493
14	ENSG00000189068	VSTM1	2.03436	3.3704
15	ENSG00000226919	AL365184.1	1.97583	2.97723
17	ENSG00000145040	UCN2	1.9121	3.3034
18	ENSG00000162267	ITIH3	1.91195	5.53324
19	ENSG00000111335	OAS2	1.90375	6.19826
20	ENSG00000078401	EDN1	1.87255	4.54489
21	ENSG00000183668	PSG9	1.81293	6.57501
23	ENSG00000171385	KCND3	1.77197	3.75472
25	ENSG00000128262	POM121L9P	1.72128	2.92808
26	ENSG00000188277	C15orf62	1.6867	5.74892
27	ENSG00000258667	HIF1A-AS3	1.65581	2.50364
28	ENSG00000173227	SYT12	1.64812	7.27231
29	ENSG00000233760	AC004947.1	1.61133	5.053
30	ENSG00000108932	SLC16A6	1.56461	7.63836
33	ENSG00000267009	AC007780.1	1.51153	2.334
34	ENSG00000166025	AMOTL1	1.48892	7.51591
35	ENSG00000204778	CBWD4P	1.4686	4.11133
36	ENSG00000253130	AC114550.1	1.45455	3.03179
37	ENSG00000258725	PRC1-AS1	1.44038	2.08852
38	ENSG00000142623	PADI1	1.43652	8.96146
40	ENSG00000268798	AC027307.3	1.395	2.30227
41	ENSG00000095596	CYP26A1	1.39122	2.24647
42	ENSG00000138395	CDK15	1.37949	4.88386
43	ENSG00000227039	ITGB2-AS1	1.36892	4.06634
44	ENSG00000163637	PRICKLE2	1.36768	5.83906
45	ENSG00000131016	AKAP12	1.36283	9.34711
46	ENSG00000242221	PSG2	1.36265	5.16435
47	ENSG00000142871	CCN1	1.36059	7.63836
49	ENSG00000148677	ANKRD1	1.35006	9.34711
50	ENSG00000177494	ZBED2	1.3352	6.50564
51	ENSG00000228224	NACA4P	1.32758	5.55975
53	ENSG00000149591	TAGLN	1.3212	6.28265
54	ENSG00000160791	CCR5	1.30312	2.20635
55	ENSG00000169946	ZFPM2	1.28042	2.84633
56	ENSG00000164442	CITED2	1.2797	8.00651
57	ENSG00000117245	KIF17	1.27787	3.07701
60	ENSG00000185760	KCNQ5	1.25264	2.00222
61	ENSG00000069122	ADGRF5	1.21493	2.02592
62	ENSG00000237187	NR2F1-AS1	1.21387	3.9047
63	ENSG00000138061	CYP1B1	1.20615	2.24635
64	ENSG00000146648	EGFR	1.2035	8.36555
65	ENSG00000196420	S100A5	1.19777	2.19418
66	ENSG00000175745	NR2F1	1.1856	8.36555
67	ENSG00000176678	FOXL1	1.1714	3.76078
68	ENSG00000133083	DCLK1	1.16133	8.51174
69	ENSG00000137801	THBS1	1.15527	8.75353
70	ENSG00000119681	LTBP2	1.15326	8.51174
71	ENSG00000168497	CAVIN2	1.14885	2.822
72	ENSG00000127920	GNG11	1.14594	8.36555
76	ENSG00000149596	JPH2	1.12691	4.72812
77	ENSG00000135318	NT5E	1.1266	4.56302
78	ENSG00000163286	ALPG	1.12614	2.64011
79	ENSG00000172548	NIPAL4	1.12428	3.66128
80	ENSG00000250378	AC114296.1	1.12117	4.2941
82	ENSG00000163132	MSX1	1.11451	7.9535
83	ENSG00000231698	AP002856.2	1.09903	2.22042
84	ENSG00000212724	KRTAP2-3	1.09786	3.84423
85	ENSG00000114854	TNNC1	1.08906	7.41227
86	ENSG00000224635	AL391095.2	1.0852	3.02265
87	ENSG00000114251	WNT5A	1.07926	8.48201
88	ENSG00000119125	GDA	1.07897	7.55043
89	ENSG00000138678	GPAT3	1.07586	4.52252
90	ENSG00000232774	AL355916.1	1.06845	4.32054
91	ENSG00000111859	NEDD9	1.06664	7.63836
92	ENSG00000162461	SLC25A34	1.06466	2.19533
93	ENSG00000212901	KRTAP3-1	1.06084	5.63718
94	ENSG00000134531	EMP1	1.05862	8.08997
95	ENSG00000213937	CLDN9	1.05679	2.59076
97	ENSG00000156966	B3GNT7	1.05512	2.86991
98	ENSG00000231924	PSG1	1.05372	7.58607
99	ENSG00000106366	SERPINE1	1.04177	8.05926
100	ENSG00000214517	PPME1	1.03276	9.11831
101	ENSG00000276850	AC245041.2	1.0259	3.01313
102	ENSG00000283154	IQCJ-SCHIP1	1.02486	2.92397
103	ENSG00000080573	COL5A3	1.01966	3.15878
105	ENSG00000099994	SUSD2	1.0085	5.39042
106	ENSG00000105974	CAV1	1.00569	8.44121
107	ENSG00000173432	SAA1	1.00304	4.93272
108	ENSG00000020577	SAMD4A	0.994638	8.075
109	ENSG00000231948	HS1BP3-IT1	0.991195	3.18316
112	ENSG00000139292	LGR5	0.981424	2.86064
113	ENSG00000128342	LIF	0.975881	7.58607
116	ENSG00000144583	MARCHF4	0.971079	3.22479
117	ENSG00000162551	ALPL	0.961759	4.05667
118	ENSG00000169306	IL1RAPL1	0.957335	2.5879
120	ENSG00000212123	PRR22	0.951788	2.61392
122	ENSG00000149633	KIAA1755	0.945136	3.73822
124	ENSG00000286169	AHRR	0.942293	7.63118
128	ENSG00000151136	BTBD11	0.933256	5.24979
130	ENSG00000173391	OLR1	0.930075	6.26701
132	ENSG00000233559	LINC00513	0.922563	2.60278
133	ENSG00000150551	LYPD1	0.921454	5.66196
134	ENSG00000135111	TBX3	0.916975	8.08997
135	ENSG00000243130	PSG11	0.915947	5.70812
137	ENSG00000167601	AXL	0.912877	7.51591
139	ENSG00000006327	TNFRSF12A	0.905799	8.0101
140	ENSG00000076067	RBMS2	0.904296	7.55487
141	ENSG00000137193	PIM1	0.900462	5.91968
142	ENSG00000204941	PSG5	0.894273	6.14796
144	ENSG00000019186	CYP24A1	0.892386	7.38551
145	ENSG00000270069	MIR222HG	0.8908	2.8041
146	ENSG00000175592	FOSL1	0.886114	8.0101
147	ENSG00000181649	PHLDA2	0.870868	3.29549
148	ENSG00000148346	LCN2	0.868942	3.07504
149	ENSG00000261286	ATP2C2-AS1	0.868374	2.2602
150	ENSG00000198959	TGM2	0.865778	9.34711
152	ENSG00000160318	CLDND2	0.858543	2.8509
153	ENSG00000124145	SDC4	0.855199	7.41227
154	ENSG00000013588	GPRC5A	0.850507	7.28876
155	ENSG00000179820	MYADM	0.850379	8.36555
156	ENSG00000184254	ALDH1A3	0.850329	8.36555
157	ENSG00000115963	RND3	0.849598	7.23595
158	ENSG00000287263	AC008875.3	0.848664	2.20158
159	ENSG00000117525	F3	0.845477	5.64087
160	ENSG00000245522	LINC02709	0.844521	2.32097
161	ENSG00000171346	KRT15	0.844332	4.74569
162	ENSG00000102755	FLT1	0.842676	2.95409
163	ENSG00000163659	TIPARP	0.842037	7.55487
164	ENSG00000276261	AC009509.5	0.841696	2.38174
165	ENSG00000281026	N4BP2L2-IT2	0.835831	2.28262
170	ENSG00000146072	TNFRSF21	0.819344	8.24976
172	ENSG00000150938	CRIM1	0.817892	7.81163
173	ENSG00000256940	PPP1R14B-AS1	0.814137	2.79806
174	ENSG00000197182	MIRLET7BHG	0.813294	3.95476
176	ENSG00000185112	FAM43A	0.808412	5.47877
177	ENSG00000135063	FAM189A2	0.808008	2.54771
178	ENSG00000254166	CASC19	0.806857	2.68124
179	ENSG00000166979	EVA1C	0.806799	4.66741
182	ENSG00000137834	SMAD6	0.796335	2.72308
184	ENSG00000113721	PDGFRB	0.795119	4.51814
185	ENSG00000011422	PLAUR	0.795019	4.90682
186	ENSG00000150637	CD226	0.791768	2.91247
187	ENSG00000141337	ARSG	0.789302	4.09393
189	ENSG00000072163	LIMS2	0.787427	3.43452
192	ENSG00000224420	ADM5	0.779542	2.52497
193	ENSG00000130045	NXNL2	0.778838	2.1335
194	ENSG00000205426	KRT81	0.778447	6.08131
195	ENSG00000178038	ALS2CL	0.776409	6.08026
198	ENSG00000136826	KLF4	0.775639	4.85219
199	ENSG00000114270	COL7A1	0.77557	6.25557
200	ENSG00000114019	AMOTL2	0.773855	7.97885
201	ENSG00000172215	CXCR6	0.77295	4.25561
202	ENSG00000107738	VSIR	0.772581	4.96998
203	ENSG00000185022	MAFF	0.771662	4.90076
204	ENSG00000135046	ANXA1	0.770592	7.23595
206	ENSG00000181458	TMEM45A	0.7666	3.55218
207	ENSG00000124491	F13A1	0.761766	4.5161
208	ENSG00000079308	TNS1	0.760168	4.36792
209	ENSG00000129474	AJUBA	0.759517	7.05908
212	ENSG00000198796	ALPK2	0.746549	5.69704
213	ENSG00000087074	PPP1R15A	0.740439	6.92161
214	ENSG00000139323	POC1B	0.736407	6.5219
215	ENSG00000166401	SERPINB8	0.733782	3.3151
216	ENSG00000101871	MID1	0.731845	6.57501
217	ENSG00000222041	CYTOR	0.731235	6.79435
218	ENSG00000090776	EFNB1	0.730875	6.96949
220	ENSG00000149043	SYT8	0.728048	3.51141
222	ENSG00000115363	EVA1A	0.725307	2.67015
223	ENSG00000235092	ID2-AS1	0.723547	4.83883
225	ENSG00000171617	ENC1	0.717699	7.52992
229	ENSG00000140416	TPM1	0.707088	6.87726
230	ENSG00000108821	COL1A1	0.705599	5.20626
231	ENSG00000162894	FCMR	0.695027	2.04686
233	ENSG00000119121	TRPM6	0.693718	2.25653
234	ENSG00000145632	PLK2	0.691099	6.43146
235	ENSG00000142279	WTIP	0.688443	4.56302
236	ENSG00000128283	CDC42EP1	0.687692	5.07624
238	ENSG00000137825	ITPKA	0.686198	2.28062
239	ENSG00000074047	GLI2	0.685062	3.45242
241	ENSG00000240476	LINC00973	0.684027	2.70348
242	ENSG00000054392	HHAT	0.681434	2.61205
243	ENSG00000095383	TBC1D2	0.676706	4.03273
245	ENSG00000196653	ZNF502	0.672831	3.08982
247	ENSG00000164741	DLC1	0.672191	4.09393
248	ENSG00000241852	C8orf58	0.670159	3.47197
249	ENSG00000092295	TGM1	0.669613	2.64921
250	ENSG00000110042	DTX4	0.668283	4.85544
253	ENSG00000273466	AC012510.1	0.666802	2.15355
254	ENSG00000267530	LINC01836	0.66586	2.98712
255	ENSG00000237181	PRKAR1B-AS1	0.663518	3.40544
257	ENSG00000156463	SH3RF2	0.659561	3.15878
258	ENSG00000183092	BEGAIN	0.659127	2.20635
259	ENSG00000005884	ITGA3	0.658025	7.51591
260	ENSG00000186832	KRT16	0.650959	2.6442
261	ENSG00000174791	RIN1	0.648707	3.05498
262	ENSG00000008513	ST3GAL1	0.646755	5.15996
263	ENSG00000140859	KIFC3	0.644391	3.75652
264	ENSG00000137962	ARHGAP29	0.642902	5.14641
267	ENSG00000163817	SLC6A20	0.642531	2.84895
268	ENSG00000159840	ZYX	0.640372	6.73211
269	ENSG00000105855	ITGB8	0.637606	2.44954
270	ENSG00000101096	NFATC2	0.637153	4.96701
271	ENSG00000168014	C2CD3	0.636871	6.31618
275	ENSG00000249684	AC106795.2	0.632872	3.63756
276	ENSG00000163283	ALPP	0.632723	4.39092
278	ENSG00000092929	UNC13D	0.631445	6.44393
279	ENSG00000151689	INPP1	0.629842	4.26183
282	ENSG00000163359	COL6A3	0.627765	2.63669
285	ENSG00000128422	KRT17	0.624565	4.65679
289	ENSG00000142910	TINAGL1	0.618474	5.47912
290	ENSG00000118564	FBXL5	0.617978	5.71951
291	ENSG00000243716	NPIPB5	0.617205	3.0419
292	ENSG00000196466	ZNF799	0.615566	2.76117
296	ENSG00000272808	AC015712.6	0.612512	3.0496
300	ENSG00000159871	LYPD5	0.604337	2.75727
301	ENSG00000110047	EHD1	0.603752	5.53606
303	ENSG00000177469	CAVIN1	0.602703	7.22609
307	ENSG00000136830	NIBAN2	0.598489	6.24557
311	ENSG00000227036	LINC00511	0.592152	6.43146
312	ENSG00000168077	SCARA3	0.591816	6.38941
314	ENSG00000167779	IGFBP6	0.588124	4.64282
316	ENSG00000188910	GJB3	0.587534	4.09393
318	ENSG00000124225	PMEPA1	0.586182	4.56467
321	ENSG00000276476	AL136962.1	0.58402	2.98774
322	ENSG00000179750	APOBEC3B	0.579654	4.29311
324	ENSG00000107338	SHB	0.577769	3.70678
327	ENSG00000119403	PHF19	0.573227	6.22906
332	ENSG00000205861	PCOTH	0.566433	3.52433
334	ENSG00000177822	TENM3-AS1	0.562501	2.64974
338	ENSG00000179431	FJX1	0.56012	4.20005
341	ENSG00000069812	HES2	0.557038	2.66124
344	ENSG00000258498	DIO3OS	0.555235	3.7611
346	ENSG00000146674	IGFBP3	0.552544	6.58176
352	ENSG00000280693	SH3PXD2A-AS1	0.547182	2.9045
353	ENSG00000182197	EXT1	0.545961	5.27696
354	ENSG00000124191	TOX2	0.545675	2.54169
355	ENSG00000154237	LRRK1	0.545395	4.53377
356	ENSG00000115596	WNT6	0.543938	2.20238
357	ENSG00000106538	RARRES2	0.54344	3.40337
358	ENSG00000138152	BTBD16	0.542024	2.14323
360	ENSG00000139626	ITGB7	0.540604	2.28914
361	ENSG00000273151	AC073957.3	0.540097	2.5184
362	ENSG00000075426	FOSL2	0.539451	5.53606
365	ENSG00000102445	RUBCNL	0.537589	3.38211
367	ENSG00000172478	MAB21L4	0.535368	4.36792
368	ENSG00000163545	NUAK2	0.535293	2.8751
371	ENSG00000135480	KRT7	0.529663	2.84006
372	ENSG00000162650	ATXN7L2	0.527557	3.40081
374	ENSG00000164626	KCNK5	0.524108	3.6167
378	ENSG00000004799	PDK4	0.518432	3.64554
380	ENSG00000108370	RGS9	0.515529	3.68749
381	ENSG00000285589	AC010422.8	0.514431	2.02887
383	ENSG00000148426	PROSER2	0.511846	3.18809
385	ENSG00000115756	HPCAL1	0.510029	3.85759
387	ENSG00000137460	FHDC1	0.508888	4.53377
388	ENSG00000106852	LHX6	0.507538	3.27828
389	ENSG00000117877	CD3EAP	0.505571	5.80369
392	ENSG00000170801	HTRA3	0.503626	2.35185
394	ENSG00000176401	EID2B	-0.500248	2.53154
395	ENSG00000032219	ARID4A	-0.501139	3.55724
396	ENSG00000154917	RAB6B	-0.502094	3.03542
397	ENSG00000006468	ETV1	-0.502287	4.73373
398	ENSG00000113916	BCL6	-0.502583	2.27216
399	ENSG00000005379	TSPOAP1	-0.503062	3.19323
400	ENSG00000181754	AMIGO1	-0.504393	2.46
401	ENSG00000084731	KIF3C	-0.505651	3.89997
402	ENSG00000154380	ENAH	-0.505674	4.78874
403	ENSG00000100321	SYNGR1	-0.505893	3.57041
404	ENSG00000266074	BAHCC1	-0.505984	3.13422
405	ENSG00000183248	PRR36	-0.506863	3.53847
406	ENSG00000137561	TTPA	-0.508045	2.20054
407	ENSG00000224099	AC104823.1	-0.508687	3.51141
408	ENSG00000196814	MVB12B	-0.510204	3.36703
409	ENSG00000147130	ZMYM3	-0.511217	5.79877
410	ENSG00000168769	TET2	-0.512323	3.97629
411	ENSG00000149269	PAK1	-0.512628	3.86606
412	ENSG00000136237	RAPGEF5	-0.513195	2.76687
413	ENSG00000082014	SMARCD3	-0.513449	3.41254
414	ENSG00000162738	VANGL2	-0.514036	3.13711
415	ENSG00000152952	PLOD2	-0.514486	2.43962
416	ENSG00000005483	KMT2E	-0.514591	5.53606
417	ENSG00000154783	FGD5	-0.515417	5.00822
418	ENSG00000175445	LPL	-0.516135	2.56987
419	ENSG00000065717	TLE2	-0.517321	2.19836
420	ENSG00000213420	GPC2	-0.517905	2.86196
421	ENSG00000069188	SDK2	-0.518035	2.55772
423	ENSG00000160050	CCDC28B	-0.518794	2.69236
424	ENSG00000213981	AC007277.1	-0.520931	5.346
425	ENSG00000082269	FAM135A	-0.524571	2.77972
426	ENSG00000165475	CRYL1	-0.527186	2.51886
427	ENSG00000197943	PLCG2	-0.52728	3.19219
428	ENSG00000108852	MPP2	-0.528399	3.52232
429	ENSG00000149573	MPZL2	-0.528704	6.62983
430	ENSG00000142235	LMTK3	-0.5303	2.01521
431	ENSG00000101493	ZNF516	-0.530407	2.92808
432	ENSG00000162946	DISC1	-0.530678	2.93892
433	ENSG00000119669	IRF2BPL	-0.531132	2.57036
434	ENSG00000132535	DLG4	-0.531274	3.57912
435	ENSG00000078699	CBFA2T2	-0.531538	5.53606
436	ENSG00000130813	SHFL	-0.531973	3.15547
437	ENSG00000051128	HOMER3	-0.533197	2.39389
438	ENSG00000148842	CNNM2	-0.533824	3.13112
439	ENSG00000048740	CELF2	-0.533836	2.43962
440	ENSG00000147408	CSGALNACT1	-0.534074	3.35319
442	ENSG00000221890	NPTXR	-0.534732	5.04598
443	ENSG00000159433	STARD9	-0.535187	3.09555
444	ENSG00000239213	NCK1-DT	-0.535698	2.29584
445	ENSG00000135902	CHRND	-0.535964	3.76078
446	ENSG00000108947	EFNB3	-0.53705	4.3802
447	ENSG00000171094	ALK	-0.537973	2.05104
448	ENSG00000117280	RAB29	-0.53882	3.52001
449	ENSG00000230461	PROX1-AS1	-0.539063	3.06292
450	ENSG00000169174	PCSK9	-0.541007	4.02266
451	ENSG00000187266	EPOR	-0.542243	2.48557
452	ENSG00000215424	MCM3AP-AS1	-0.543033	2.99902
454	ENSG00000204406	MBD5	-0.545622	3.35796
455	ENSG00000133138	TBC1D8B	-0.546562	2.73037
456	ENSG00000114796	KLHL24	-0.546684	3.49931
457	ENSG00000104059	FAM189A1	-0.547272	2.57744
458	ENSG00000144426	NBEAL1	-0.547426	3.0753
459	ENSG00000151490	PTPRO	-0.549892	3.14973
460	ENSG00000176049	JAKMIP2	-0.551914	2.07177
462	ENSG00000101098	RIMS4	-0.554832	2.79113
463	ENSG00000131771	PPP1R1B	-0.55538	4.39315
464	ENSG00000106258	CYP3A5	-0.555963	2.14111
465	ENSG00000143851	PTPN7	-0.559926	2.99585
466	ENSG00000165194	PCDH19	-0.561462	3.89997
467	ENSG00000185900	POMK	-0.561656	2.12007
468	ENSG00000078018	MAP2	-0.562994	2.05082
469	ENSG00000134698	AGO4	-0.564833	3.79105
471	ENSG00000104888	SLC17A7	-0.566527	2.10031
472	ENSG00000130066	SAT1	-0.567933	6.91393
473	ENSG00000205269	TMEM170B	-0.568471	3.15382
474	ENSG00000142661	MYOM3	-0.570444	3.04857
475	ENSG00000184226	PCDH9	-0.571695	2.31651
476	ENSG00000124785	NRN1	-0.572143	2.63307
477	ENSG00000185561	TLCD2	-0.572305	3.38185
478	ENSG00000157107	FCHO2	-0.572944	3.38543
479	ENSG00000124374	PAIP2B	-0.572949	3.2779
480	ENSG00000140386	SCAPER	-0.574038	2.96699
481	ENSG00000137145	DENND4C	-0.574319	3.61928
482	ENSG00000124126	PREX1	-0.576256	3.6281
483	ENSG00000169891	REPS2	-0.576375	2.68616
484	ENSG00000183287	CCBE1	-0.576881	2.3828
485	ENSG00000135378	PRRG4	-0.577372	2.93682
486	ENSG00000138764	CCNG2	-0.577397	3.41254
487	ENSG00000135365	PHF21A	-0.580004	4.88341
488	ENSG00000081479	LRP2	-0.581109	2.22233
489	ENSG00000082438	COBLL1	-0.582022	2.78319
490	ENSG00000281406	BLACAT1	-0.584274	4.24513
491	ENSG00000116983	HPCAL4	-0.585115	2.08973
492	ENSG00000164199	ADGRV1	-0.586481	2.55334
494	ENSG00000165240	ATP7A	-0.587731	3.84482
495	ENSG00000150764	DIXDC1	-0.587755	4.04506
496	ENSG00000166446	CDYL2	-0.588512	2.53391
497	ENSG00000184500	PROS1	-0.588771	3.08982
498	ENSG00000146530	VWDE	-0.589606	2.72089
499	ENSG00000109107	ALDOC	-0.591836	2.87559
500	ENSG00000196167	COLCA1	-0.59601	2.41055
501	ENSG00000113209	PCDHB5	-0.596197	2.02229
502	ENSG00000172508	CARNS1	-0.59635	2.3968
503	ENSG00000068137	PLEKHH3	-0.596752	2.94259
504	ENSG00000174403	MIR1-1HG-AS1	-0.598184	3.22393
505	ENSG00000026950	BTN3A1	-0.598432	2.87612
506	ENSG00000171551	ECEL1	-0.598912	3.18729
507	ENSG00000173517	PEAK1	-0.598983	4.2941
508	ENSG00000129521	EGLN3	-0.599222	3.40081
509	ENSG00000179456	ZBTB18	-0.599242	4.6603
510	ENSG00000157851	DPYSL5	-0.599376	5.05039
511	ENSG00000021645	NRXN3	-0.603322	2.00073
512	ENSG00000141441	GAREM1	-0.608399	2.12745
513	ENSG00000184481	FOXO4	-0.610569	3.90953
514	ENSG00000021762	OSBPL5	-0.613367	4.44499
515	ENSG00000153165	RGPD3	-0.614049	2.5372
516	ENSG00000126016	AMOT	-0.614077	4.52976
517	ENSG00000182575	NXPH3	-0.615033	4.08731
518	ENSG00000182568	SATB1	-0.615135	2.75167
519	ENSG00000170373	CST1	-0.615673	4.33688
520	ENSG00000117266	CDK18	-0.615923	3.15231
521	ENSG00000250208	FZD10-AS1	-0.615927	2.19302
523	ENSG00000106004	HOXA5	-0.619339	3.74913
524	ENSG00000071282	LMCD1	-0.620063	2.31704
525	ENSG00000111885	MAN1A1	-0.620524	5.94742
526	ENSG00000072954	TMEM38A	-0.620642	3.6261
527	ENSG00000166128	RAB8B	-0.621323	3.66732
528	ENSG00000118513	MYB	-0.62194	4.23727
529	ENSG00000198771	RCSD1	-0.623339	2.17434
530	ENSG00000072310	SREBF1	-0.62441	5.11558
531	ENSG00000198945	L3MBTL3	-0.624899	2.8751
532	ENSG00000079156	OSBPL6	-0.625123	5.58488
533	ENSG00000132122	SPATA6	-0.625295	2.03018
534	ENSG00000164816	DEFA5	-0.629329	4.32541
535	ENSG00000264876	AP005209.1	-0.630984	2.44021
536	ENSG00000077063	CTTNBP2	-0.631401	2.40854
537	ENSG00000186352	ANKRD37	-0.631581	2.95011
538	ENSG00000196782	MAML3	-0.631987	3.26242
539	ENSG00000175155	YPEL2	-0.632272	2.88101
541	ENSG00000222033	LINC01124	-0.634096	4.5516
542	ENSG00000163590	PPM1L	-0.634814	2.88773
543	ENSG00000215105	TTC3P1	-0.6356	2.94294
544	ENSG00000117114	ADGRL2	-0.636411	4.23727
545	ENSG00000165181	SHOC1	-0.636736	3.90953
546	ENSG00000206337	HCP5	-0.637934	2.65376
547	ENSG00000007402	CACNA2D2	-0.640235	2.13977
548	ENSG00000110324	IL10RA	-0.640958	2.02339
549	ENSG00000240771	ARHGEF25	-0.642663	3.52755
550	ENSG00000116132	PRRX1	-0.643256	2.35744
551	ENSG00000125246	CLYBL	-0.645509	2.06506
552	ENSG00000165821	SALL2	-0.645576	4.02216
554	ENSG00000138336	TET1	-0.646178	3.12976
555	ENSG00000116667	C1orf21	-0.64624	2.89305
556	ENSG00000164938	TP53INP1	-0.648271	3.15283
557	ENSG00000157734	SNX22	-0.648274	2.45746
558	ENSG00000205413	SAMD9	-0.648373	2.93905
559	ENSG00000112182	BACH2	-0.648843	2.19302
560	ENSG00000119866	BCL11A	-0.651086	3.77208
561	ENSG00000174705	SH3PXD2B	-0.652339	4.86735
562	ENSG00000250722	SELENOP	-0.652365	2.89479
563	ENSG00000226887	ERVMER34-1	-0.652618	7.55043
564	ENSG00000146278	PNRC1	-0.65536	4.33695
565	ENSG00000065361	ERBB3	-0.659502	5.78371
566	ENSG00000186470	BTN3A2	-0.660355	3.76467
567	ENSG00000120457	KCNJ5	-0.664435	6.558
568	ENSG00000072071	ADGRL1	-0.665882	5.73299
569	ENSG00000164690	SHH	-0.666441	3.13422
570	ENSG00000147100	SLC16A2	-0.669366	5.05725
571	ENSG00000163328	GPR155	-0.670054	5.97647
572	ENSG00000085185	BCORL1	-0.670204	6.18341
573	ENSG00000085563	ABCB1	-0.673228	5.7688
574	ENSG00000136040	PLXNC1	-0.674311	2.53834
575	ENSG00000120696	KBTBD7	-0.674335	3.7411
576	ENSG00000231764	DLX6-AS1	-0.676575	2.97129
577	ENSG00000114200	BCHE	-0.677849	2.80098
579	ENSG00000171843	MLLT3	-0.67859	4.08168
580	ENSG00000136367	ZFHX2	-0.679306	2.23603
581	ENSG00000155158	TTC39B	-0.680357	2.96726
582	ENSG00000116985	BMP8B	-0.680643	4.02659
583	ENSG00000171724	VAT1L	-0.680832	2.4508
584	ENSG00000216775	AL109918.1	-0.681249	3.6763
585	ENSG00000196549	MME	-0.682246	2.19248
586	ENSG00000133135	RNF128	-0.68404	2.84016
587	ENSG00000178695	KCTD12	-0.686114	4.00864
588	ENSG00000153093	ACOXL	-0.687717	2.43146
589	ENSG00000106384	MOGAT3	-0.687918	2.06315
590	ENSG00000076641	PAG1	-0.688792	4.14838
591	ENSG00000080644	CHRNA3	-0.692129	3.95509
592	ENSG00000160862	AZGP1	-0.69298	2.78319
593	ENSG00000186998	EMID1	-0.69428	2.74228
594	ENSG00000175471	MCTP1	-0.694859	5.11309
595	ENSG00000264451	AC036222.3	-0.69527	2.36074
596	ENSG00000121690	DEPDC7	-0.695406	5.42556
597	ENSG00000140057	AK7	-0.69545	2.2602
598	ENSG00000106006	HOXA6	-0.695508	3.11164
599	ENSG00000230438	SERPINB9P1	-0.695675	3.34147
600	ENSG00000091262	ABCC6	-0.698463	2.02956
601	ENSG00000165288	BRWD3	-0.701591	4.76229
602	ENSG00000165813	CCDC186	-0.701997	5.80369
603	ENSG00000108984	MAP2K6	-0.702634	4.02637
606	ENSG00000197594	ENPP1	-0.707356	2.16417
607	ENSG00000283403	AC005394.2	-0.708334	3.78177
608	ENSG00000079385	CEACAM1	-0.709139	3.5283
609	ENSG00000181577	C6orf223	-0.710443	3.9047
610	ENSG00000134817	APLNR	-0.710915	2.44293
611	ENSG00000164761	TNFRSF11B	-0.711342	6.5219
612	ENSG00000247400	DNAJC3-DT	-0.713138	3.04257
613	ENSG00000117016	RIMS3	-0.714174	3.54324
614	ENSG00000181690	PLAG1	-0.714638	3.11008
615	ENSG00000204789	ZNF204P	-0.715744	3.7899
616	ENSG00000181143	MUC16	-0.717649	3.07941
617	ENSG00000139835	GRTP1	-0.7189	3.06324
618	ENSG00000152078	TLCD4	-0.721211	3.65525
619	ENSG00000224424	PRKAR2A-AS1	-0.724612	2.10897
620	ENSG00000187240	DYNC2H1	-0.725214	3.57041
622	ENSG00000126218	F10	-0.72612	3.65237
623	ENSG00000159184	HOXB13	-0.727726	3.8146
624	ENSG00000152495	CAMK4	-0.727761	4.92193
625	ENSG00000146411	SLC2A12	-0.72909	2.60751
626	ENSG00000196092	PAX5	-0.729712	2.50278
627	ENSG00000196482	ESRRG	-0.730839	3.617
628	ENSG00000080298	RFX3	-0.732643	4.01329
629	ENSG00000090661	CERS4	-0.733353	3.13012
630	ENSG00000169783	LINGO1	-0.734489	4.27768
631	ENSG00000105639	JAK3	-0.735583	2.2901
632	ENSG00000103460	TOX3	-0.739307	2.04934
633	ENSG00000130035	GALNT8	-0.742693	2.57318
634	ENSG00000071073	MGAT4A	-0.745222	3.99223
635	ENSG00000083067	TRPM3	-0.750395	2.77681
636	ENSG00000172828	CES3	-0.752308	2.11527
637	ENSG00000137941	TTLL7	-0.761299	4.22249
638	ENSG00000179603	GRM8	-0.764751	3.52149
639	ENSG00000102362	SYTL4	-0.767709	2.40108
640	ENSG00000100968	NFATC4	-0.768388	4.25831
642	ENSG00000063180	CA11	-0.775542	3.79336
643	ENSG00000078579	FGF20	-0.776565	6.19826
644	ENSG00000101331	CCM2L	-0.778698	2.09926
645	ENSG00000189058	APOD	-0.782317	2.38978
646	ENSG00000183762	KREMEN1	-0.784955	7.13225
647	ENSG00000188322	SBK1	-0.785313	3.9047
648	ENSG00000219626	FAM228B	-0.78662	2.30489
649	ENSG00000243742	RPLP0P2	-0.791017	2.65851
650	ENSG00000105613	MAST1	-0.792388	3.36238
651	ENSG00000241484	ARHGAP8	-0.793921	2.02726
652	ENSG00000104371	DKK4	-0.795493	6.0877
653	ENSG00000137502	RAB30	-0.798172	5.86136
654	ENSG00000128917	DLL4	-0.798895	3.11696
655	ENSG00000075223	SEMA3C	-0.800064	4.76018
656	ENSG00000178184	PARD6G	-0.800149	3.13012
657	ENSG00000131018	SYNE1	-0.802382	3.248
658	ENSG00000159388	BTG2	-0.805579	5.48347
659	ENSG00000235823	OLMALINC	-0.806868	4.20005
661	ENSG00000167771	RCOR2	-0.811305	4.91563
662	ENSG00000168209	DDIT4	-0.811553	5.60178
663	ENSG00000169035	KLK7	-0.81389	3.35466
664	ENSG00000198203	SULT1C2	-0.816445	2.2226
665	ENSG00000070669	ASNS	-0.818753	2.37699
666	ENSG00000124406	ATP8A1	-0.819018	2.41935
667	ENSG00000163536	SERPINI1	-0.821807	6.87726
668	ENSG00000107147	KCNT1	-0.822323	3.80287
669	ENSG00000182985	CADM1	-0.822748	7.41227
670	ENSG00000188766	SPRED3	-0.82598	2.84593
671	ENSG00000198353	HOXC4	-0.828343	3.38143
672	ENSG00000132854	KANK4	-0.829592	2.42033
673	ENSG00000206535	LNP1	-0.829938	2.34322
674	ENSG00000173727	AP000769.1	-0.842892	3.31113
675	ENSG00000186469	GNG2	-0.843054	4.02266
676	ENSG00000106031	HOXA13	-0.847182	3.85154
677	ENSG00000107551	RASSF4	-0.852415	4.60544
679	ENSG00000183196	CHST6	-0.852661	4.15335
681	ENSG00000116990	MYCL	-0.854972	5.64087
682	ENSG00000141738	GRB7	-0.854979	5.20657
684	ENSG00000250510	GPR162	-0.8666	3.11616
685	ENSG00000138735	PDE5A	-0.868414	3.66128
686	ENSG00000066382	MPPED2	-0.874192	3.03217
687	ENSG00000169116	PARM1	-0.875886	5.86136
688	ENSG00000117707	PROX1	-0.878966	7.21542
690	ENSG00000112562	SMOC2	-0.89604	2.95881
691	ENSG00000186951	PPARA	-0.896898	4.89571
692	ENSG00000234899	SOX9-AS1	-0.89958	2.91412
693	ENSG00000147251	DOCK11	-0.903534	4.58457
694	ENSG00000139970	RTN1	-0.910221	3.34393
695	ENSG00000187210	GCNT1	-0.913768	4.46927
696	ENSG00000275896	PRSS2	-0.919676	6.10493
697	ENSG00000178662	CSRNP3	-0.920496	3.81444
698	ENSG00000164418	GRIK2	-0.921162	3.55724
699	ENSG00000143847	PPFIA4	-0.922197	3.0303
700	ENSG00000087258	GNAO1	-0.933891	5.04029
701	ENSG00000135709	KIAA0513	-0.93957	3.51706
702	ENSG00000129946	SHC2	-0.939631	3.49931
703	ENSG00000211829	TRDC	-0.946451	3.79456
704	ENSG00000152292	SH2D6	-0.948081	2.27881
705	ENSG00000188158	NHS	-0.949897	2.65721
706	ENSG00000260597	AC012531.1	-0.951368	2.42078
707	ENSG00000164822	DEFA6	-0.962145	2.56227
708	ENSG00000130226	DPP6	-0.9661	2.08148
709	ENSG00000177098	SCN4B	-0.973367	3.481
710	ENSG00000198795	ZNF521	-0.974255	4.27798
711	ENSG00000122133	PAEP	-0.974982	2.33303
712	ENSG00000153982	GDPD1	-0.992245	3.25899
714	ENSG00000204544	MUC21	-1.00357	2.63669
716	ENSG00000168386	FILIP1L	-1.00787	6.51372
717	ENSG00000070601	FRMPD1	-1.00956	3.87376
718	ENSG00000273812	BX640514.2	-1.00971	2.95317
719	ENSG00000120693	SMAD9	-1.02167	2.54502
720	ENSG00000185630	PBX1	-1.02175	3.53209
721	ENSG00000260641	AC114811.2	-1.02671	4.77253
722	ENSG00000146005	PSD2	-1.02695	3.40081
723	ENSG00000177807	KCNJ10	-1.03343	3.38977
724	ENSG00000048052	HDAC9	-1.03787	4.88386
725	ENSG00000181634	TNFSF15	-1.03966	2.45746
726	ENSG00000188176	SMTNL2	-1.05022	3.26851
727	ENSG00000154330	PGM5	-1.0503	3.15762
728	ENSG00000154269	ENPP3	-1.06027	2.56762
729	ENSG00000170915	PAQR8	-1.06038	4.38789
730	ENSG00000205930	C21orf62-AS1	-1.07562	2.10555
731	ENSG00000111644	ACRBP	-1.07574	2.51869
732	ENSG00000149212	SESN3	-1.08318	6.69178
733	ENSG00000282386	AL358472.4	-1.08933	2.01144
734	ENSG00000232139	LINC00867	-1.08945	2.20238
735	ENSG00000165617	DACT1	-1.0963	4.1968
736	ENSG00000178075	GRAMD1C	-1.10195	2.35346
737	ENSG00000145358	DDIT4L	-1.10787	2.39167
738	ENSG00000227712	AL359915.1	-1.11386	2.32985
739	ENSG00000139269	INHBE	-1.12953	4.64282
740	ENSG00000244227	LRRC77P	-1.13255	2.72586
742	ENSG00000169435	RASSF6	-1.13706	7.07063
744	ENSG00000184454	NCMAP	-1.15618	3.86145
745	ENSG00000183508	TENT5C	-1.16754	5.49146
746	ENSG00000114541	FRMD4B	-1.17482	5.08747
747	ENSG00000187474	FPR3	-1.1757	4.02216
748	ENSG00000162992	NEUROD1	-1.18012	2.11767
749	ENSG00000091972	CD200	-1.18161	3.3166
750	ENSG00000174358	SLC6A19	-1.18577	2.92808
751	ENSG00000127325	BEST3	-1.18765	2.24387
752	ENSG00000007171	NOS2	-1.19195	4.05779
753	ENSG00000197181	PIWIL2	-1.19699	2.37282
754	ENSG00000125848	FLRT3	-1.20702	3.54384
755	ENSG00000204583	LRCOL1	-1.23339	3.00512
756	ENSG00000167964	RAB26	-1.23493	3.45217
757	ENSG00000178297	TMPRSS9	-1.23877	2.03125
758	ENSG00000196990	FAM163B	-1.26136	2.83023
759	ENSG00000100100	PIK3IP1	-1.27877	3.03542
760	ENSG00000187957	DNER	-1.30358	4.05791
761	ENSG00000166793	YPEL4	-1.31655	2.29177
762	ENSG00000183186	C2CD4C	-1.31922	3.51636
763	ENSG00000176920	FUT2	-1.33311	2.76519
764	ENSG00000181856	SLC2A4	-1.33842	3.03948
765	ENSG00000115556	PLCD4	-1.34946	2.24974
766	ENSG00000100170	SLC5A1	-1.36265	5.12583
767	ENSG00000217236	SP9	-1.36994	3.17589
768	ENSG00000198846	TOX	-1.37305	2.09718
769	ENSG00000265107	GJA5	-1.40895	2.62263
770	ENSG00000183908	LRRC55	-1.41952	3.06675
772	ENSG00000174600	CMKLR1	-1.43127	3.16377
773	ENSG00000153253	SCN3A	-1.45056	5.21985
775	ENSG00000188886	ASTL	-1.50051	3.53473
776	ENSG00000165029	ABCA1	-1.51172	3.58625
778	ENSG00000181444	ZNF467	-1.52249	2.00719
779	ENSG00000185745	IFIT1	-1.60604	3.27126
780	ENSG00000156395	SORCS3	-1.61078	2.67157
781	ENSG00000167011	NAT16	-1.63477	4.85544
782	ENSG00000134215	VAV3	-1.63595	2.46417
783	ENSG00000185168	LINC00482	-1.65645	2.09213
784	ENSG00000111052	LIN7A	-1.69766	5.346
785	ENSG00000198216	CACNA1E	-1.72552	2.74927
786	ENSG00000160179	ABCG1	-1.74795	4.22205
787	ENSG00000119922	IFIT2	-1.75223	2.89775
789	ENSG00000146955	RAB19	-1.89193	3.02212
790	ENSG00000198774	RASSF9	-2.07276	4.19257
