# Supplementary material for: Deciphering Colorectal Cancer–Hepatocyte Interactions: A Multiomics Platform for Interrogation of Metabolic Crosstalk in the Liver–Tumor Microenvironment
Source: Int J Mol Sci. 2025 Feb 25;26(5):1976. doi: 10.3390/ijms26051976 (PMC11900982; doi:10.3390/ijms26051976)
Supplement: Supplementary file 1 [file ijms-26-01976-s001.zip › TableS5_uniqueMetabolites.csv]

Tabel S5. Unique metabolite ID, with log2 fold change, pvalue, and and -log10 of adjusted p-value for static metabolite pools significantly associated with gene transcripts.
	ID	log2.FC	pvalue	log.p
1	M_Acetyl CoA	1.633173707	0.012256569	1.91163109
2	M_Acetyl-glutamate	-0.546520386	0.015304485	1.815181274
3	M_Acetylglutamine	-0.987786114	1.03E-05	4.986506945
4	M_Aconitic Acid	-1.331238898	4.80E-05	4.318308399
5	M_ADP	-0.767432423	0.038414853	1.415500828
6	M_Alanine	-1.119916257	9.21E-05	4.035578575
8	M_Arachidonic Acid	0.366759563	0.084197171	1.074702503
9	M_Arginine	-0.785880796	0.023483469	1.629237752
11	M_Aspartylaspartic acid	-0.974654538	1.13E-05	4.945547198
12	M_ATP	-1.088582703	0.025803988	1.588313166
13	M_Carbamoyl Aspartate	0.773741833	0.00098419	3.006921009
14	M_Fumarate	-0.679432853	0.002552521	2.593030746
15	M_GABA	-1.057277945	7.61E-05	4.118379408
16	M_Glucosamine 6-phosphate	-2.104055485	1.22E-05	4.914594761
17	M_Glucose 6-Phosphate	-0.66771334	0.030410158	1.516981327
18	M_Glu-Gly	2.468521634	2.59E-06	5.58677703
19	M_Glutamate	-1.079889574	3.45E-05	4.462630963
20	M_Glutamine	-1.220974313	6.36E-06	5.196216479
21	M_Glycerol 3-Phosphate	0.440235297	0.022099396	1.655619601
22	M_Glycerophosphoglycerol	-1.092442531	1.51E-06	5.821229725
23	M_Glycerophosphoinositol	-1.732895973	3.74E-05	4.426628586
24	M_Glycine	-1.487602953	6.32E-05	4.199375355
25	M_GSSG	-1.024939999	0.004309108	2.365612666
26	M_Hypotaurine	-1.869336254	4.14E-06	5.382632037
27	M_Lactate	-2.777445911	0.000528108	3.277277407
28	M_Leu_Ile	-1.059102469	0.000658004	3.181771267
29	M_Leu_Ile_2	-1.045501354	0.001362611	2.865628056
30	M_LPE16_0	-0.881317825	5.56E-05	4.254597112
31	M_LPE18_0	-0.667200086	0.007071398	2.150494735
32	M_LPE18_1	-1.039278688	0.000138428	3.858775389
34	M_Malate	-0.656730886	0.007222677	2.141301787
35	M_NAD+	-1.854501153	0.009054281	2.043146055
36	M_NADH	-0.903599828	0.012217821	1.913006238
37	M_Orotidine	-2.057065596	2.10E-05	4.677819942
38	M_Oxoproline	-1.16377965	0.001021707	2.990673835
39	M_Palmitic Acid	-0.716179096	0.005243766	2.280356657
40	M_Phenylalanine	-1.191455643	0.000548684	3.260677729
41	M_Proline	-1.973324265	6.12E-05	4.21299984
42	M_Propionyl CoA	5.010638851	0.000119483	3.922694348
43	M_Pyruvate	-3.601428225	0.000194632	3.710786223
44	M_S-Adenosylhomocysteine	-1.932544628	0.002568484	2.59032308
45	M_Serine	-0.797648927	4.62E-05	4.335576787
46	M_Taurine	-0.880865538	4.05E-06	5.392644556
47	M_Threonine	-1.205540498	4.23E-05	4.374064901
48	M_Tryptophan	-1.550973264	0.000595499	3.225119167
49	M_Tyrosine	-1.016970553	0.000968887	3.01372697
50	M_Uracil	-1.873137939	4.26E-05	4.370670914
51	M_Uridine 5-Phosphate	-0.636365879	0.002619774	2.581736105
52	M100.01369_RT23.809	-0.598496056	0.014072237	1.851636861
53	M104.01108_RT13.748	-0.376377846	0.10219691	0.990562237
54	M113.05904_RT5.598	-0.480256354	0.057439078	1.240792536
55	M116.01105_RT14.647	-0.274149067	0.002240204	2.649712441
56	M116.01105_RT16.721	-0.66548956	0.009245092	2.034088765
57	M117.07904_RT9.63	-1.020128441	0.000889181	3.051009659
58	M119.05838_RT13.268	-1.415720569	0.000399122	3.398894614
59	M120.98349_RT12.938	-0.790415177	0.00337251	2.472046791
60	M125.99874_RT12.968	-0.916846203	0.000210034	3.677709883
61	M125.99881_RT9.683	-1.773704154	8.31E-05	4.080355058
62	M126.04301_RT13.064	-1.121661127	3.00E-06	5.523547249
63	M128.05868_RT13.067	-1.224634667	9.68E-06	5.013951078
64	M129.0427_RT14.235	-0.99397351	7.80E-05	4.108087832
65	M130.02675_RT18.515	-1.337955685	9.51E-05	4.021906797
66	M131.06954_RT11.941	-0.987307657	0.002099127	2.677961221
67	M131.96463_RT11.846	-0.771984532	0.001361682	2.865924267
69	M133.03767_RT11.151	-0.79116235	0.01384007	1.85886171
70	M133.03769_RT17.57	0.607697504	0.000693915	3.158693568
72	M136.03733_RT11.558	-2.02547439	4.91E-05	4.309195709
73	M136.03735_RT11.392	-1.83618885	9.63E-05	4.016252584
74	M140.08392_RT13.186	-0.457840163	0.038339665	1.416351688
75	M145.03756_RT9.739	-0.733006773	0.010141663	1.993890823
76	M147.05326_RT9.496	-1.538919197	0.004108418	2.386325343
77	M147.05334_RT9.04	-2.889137406	3.93E-05	4.40545544
78	M147.08964_RT10.117	-0.380736012	0.014908935	1.826553378
79	M150.05287_RT12.106	-0.79221765	0.005526577	2.257543746
80	M152.04751_RT1.758	-1.016948112	0.0060388	2.21904934
81	M152.06862_RT5.341	-1.305465063	0.002587554	2.587110579
82	M152.06864_RT8.907	-2.520111143	1.09E-05	4.962329009
83	M153.00972_RT8.931	-0.691039679	0.022250681	1.652656699
84	M153.04277_RT1.735	-0.958904381	0.01081493	1.965976294
85	M160.12134_RT21.106	-1.121432076	0.000550604	3.259160818
86	M162.05287_RT14.169	-1.909662015	8.25E-06	5.083794727
87	M163.04822_RT11.847	-2.307194882	8.89E-05	4.051259883
88	M164.08393_RT2.349	-0.838815462	0.002145097	2.66855313
89	M166.04778_RT12.177	-1.293387051	0.000165113	3.782219598
90	M166.06308_RT2.611	-0.953033098	0.006027658	2.219851416
91	M167.0253_RT7.614	-0.608645726	0.034363305	1.463905069
92	M169.00468_RT15.101	0.495326185	0.038093514	1.41914896
93	M169.05042_RT14.306	-0.886951909	0.001488146	2.827354331
94	M169.07403_RT3.279	-0.69005486	0.005347855	2.271820386
95	M172.00437_RT11.159	-0.473999071	0.0069539	2.157771577
96	M174.0642_RT11.023	-1.043889475	0.00044762	3.349090745
97	M180.04244_RT3.366	-0.773489631	0.009054943	2.043114294
98	M180.06344_RT14.17	-1.985236648	3.23E-06	5.490716809
99	M180.06355_RT11.382	-1.213287984	0.009163345	2.03794596
101	M182.05803_RT8.331	-1.816275111	7.73E-05	4.111982833
102	M182.07925_RT10.487	-1.692774052	0.000388118	3.411036452
103	M184.07355_RT13.191	-0.452112046	0.032587947	1.486942994
105	M186.06421_RT14.95	2.493708162	1.70E-06	5.768764721
106	M186.12579_RT1.951	-0.906741715	0.008485941	2.071300001
107	M188.04922_RT7.936	-2.451321757	0.000157089	3.803854984
108	M189.04612_RT2.535	-0.897972994	0.014440852	1.840407194
109	M193.07412_RT5.139	-1.079500147	0.004614625	2.33586357
110	M194.13084_RT1.758	-0.605717644	0.000311149	3.507032208
111	M196.0583_RT12.713	-1.934290571	1.37E-05	4.863064619
112	M196.0584_RT13.649	-2.190182722	0.000114603	3.940804633
113	M196.14649_RT1.711	0.292431902	0.022828507	1.641522484
114	M197.99071_RT23.599	-0.846226672	1.82E-05	4.739869037
115	M200.04512_RT8.654	-1.159795243	0.000270985	3.567055297
116	M201.06392_RT15.141	-0.434587344	0.013171098	1.88037803
117	M202.13196_RT9.401	-1.74635407	3.39E-05	4.46987058
118	M205.92061_RT23.614	-0.716359204	2.55E-05	4.59331912
119	M205.98864_RT4.562	2.553865451	0.000186801	3.728621198
121	M210.03779_RT17.778	-1.407667268	0.00053343	3.272922556
122	M213.03097_RT11.505	-1.447419787	0.000688243	3.1622583
124	M216.0401_RT14.119	-1.421360683	3.24E-05	4.490047883
125	M216.04017_RT11.808	-0.893953392	0.003345526	2.475535623
126	M219.07442_RT14.887	-2.93773169	5.47E-05	4.261660938
128	M221.12649_RT10.107	-0.421967466	0.008431236	2.074108774
129	M221.95196_RT23.657	-0.728321456	0.000549462	3.260062322
130	M223.1422_RT10.572	0.246365706	0.037694067	1.423727004
131	M228.20916_RT1.546	-0.817315271	0.000813882	3.089438556
132	M232.06969_RT14.982	-1.775108111	0.000527227	3.278002466
133	M234.05366_RT1.618	-0.923325092	0.001756387	2.755379824
134	M236.17779_RT1.593	0.61499064	0.001912896	2.71830861
135	M237.9259_RT23.563	-1.154748703	0.000285923	3.543750719
136	M238.09885_RT9.892	-1.395568739	6.06E-05	4.217183142
137	M239.0327_RT10.954	-0.814672774	6.40E-05	4.194131615
138	M240.00137_RT23.657	-0.923114892	0.001023705	2.989825118
139	M240.08464_RT14.175	-2.010499769	2.19E-06	5.659234051
140	M242.01939_RT13.681	-1.10272823	0.004158352	2.381078802
141	M242.22482_RT1.526	-0.66420646	0.009591561	2.018110729
142	M243.08725_RT14.319	-0.894019483	0.000937652	3.02795831
144	M245.91313_RT23.729	-0.642256361	0.00133448	2.874687939
145	M246.12161_RT12.194	0.832823907	0.000681823	3.166328558
146	M248.06471_RT18.944	-0.996622574	0.007331845	2.134786712
147	M254.15227_RT1.839	-0.224435569	0.154919848	0.809892938
148	M255.99865_RT18.845	-1.290342355	0.001985845	2.702054742
149	M257.06681_RT8.47	-0.669398816	0.024801516	1.605521778
150	M258.08536_RT14.852	-1.141385794	0.000810812	3.091079573
151	M260.06446_RT14.796	-1.095268106	0.000646399	3.189499347
152	M260.13731_RT10.897	1.251777639	1.14E-05	4.942000682
153	M262.08024_RT15.059	-1.471587381	0.00104861	2.97938585
154	M263.07706_RT10.967	-0.774959819	7.25E-05	4.139830968
155	M263.96253_RT23.698	-0.792465734	0.007012079	2.154153204
156	M265.11633_RT13.448	-2.111814689	7.69E-05	4.114051469
157	M266.05159_RT10.931	-0.777066432	5.29E-06	5.276675012
158	M267.08896_RT10.11	-1.473866309	0.000273584	3.562908662
159	M268.24033_RT1.497	-0.52317859	0.032149844	1.492821136
160	M270.14705_RT1.709	-0.988952087	1.76E-05	4.754223137
161	M270.21963_RT1.559	-0.860811397	0.008193953	2.086506519
162	M270.25612_RT1.489	-0.485515048	0.003021735	2.519743663
163	M271.0839_RT12.978	-0.965953089	3.45E-06	5.461881942
164	M272.01137_RT12.916	-0.526545493	0.000322589	3.491349984
165	M275.11202_RT14.995	4.251332305	1.39E-05	4.856139685
166	M276.09612_RT17.896	3.38663264	2.63E-06	5.580003704
167	M280.06709_RT9.597	-0.827756903	0.000721347	3.141855713
169	M281.11118_RT14.881	-1.368983291	0.000923575	3.034527826
171	M284.0857_RT8.471	-0.6791874	0.005681837	2.245511217
172	M287.92378_RT23.742	-0.657482695	0.004164511	2.380435985
173	M288.05702_RT14.68	0.478723801	0.000146607	3.833844283
174	M290.07523_RT19.327	-1.122884387	0.000248713	3.604301871
175	M292.13834_RT13.073	-1.270963682	4.46E-06	5.350595733
177	M293.06584_RT12.982	-0.783949501	0.000802901	3.095337996
179	M294.10634_RT14.24	-0.762123237	3.01E-05	4.52087766
180	M298.11565_RT11.91	-1.502308029	0.000529003	3.276541948
181	M298.25085_RT1.521	-0.761593771	0.020348376	1.691470239
182	M298.97992_RT12.575	1.164916435	0.001038099	2.983761151
183	M300.09908_RT9.885	-1.130489984	3.46E-06	5.461312176
184	M302.06392_RT8.98	-0.745034502	0.001703955	2.768541916
185	M302.22467_RT1.498	-1.582473501	0.000491819	3.308194349
186	M308.11968_RT2.61	-1.062028674	0.002735484	2.562965817
187	M309.10606_RT12.882	-1.48647088	0.000550945	3.25889191
188	M312.30311_RT1.449	-0.799620424	0.001880648	2.725692412
189	M314.1203_RT13.096	-0.958976997	0.00017297	3.762030254
190	M316.08834_RT14.232	-0.650209864	2.37E-05	4.624933392
192	M318.06505_RT16.691	-1.24744912	0.000660817	3.179918987
194	M319.92891_RT23.618	-1.058359569	0.000272675	3.56435509
195	M321.07292_RT12.708	-1.736431621	1.92E-05	4.717362639
196	M324.15355_RT22.439	-2.172960306	0.001222338	2.912808765
197	M325.10096_RT14.093	-1.686951214	9.98E-06	5.000818517
198	M327.1165_RT14.177	-1.613046424	2.35E-07	6.62808132
200	M327.91623_RT23.766	-0.594596842	0.020931776	1.679193916
201	M329.08768_RT13.614	-0.81396341	0.005210778	2.283097461
202	M330.11919_RT14.248	-1.215398186	0.001887521	2.724108177
203	M334.0991_RT2.507	-1.120772523	0.001216055	2.915046904
204	M344.09842_RT14.668	-1.533430389	8.15E-05	4.088898193
205	M346.08694_RT13.508	-1.47367694	4.94E-05	4.305983006
207	M355.06888_RT19.097	-0.883259643	0.000971593	3.012515532
208	M366.14252_RT13.086	-1.921447537	0.000202649	3.693255354
209	M368.06881_RT13.491	-1.453253124	0.000559271	3.25237797
210	M373.28306_RT1.7	-0.667524182	0.010326206	1.986059233
211	M374.07287_RT17.886	3.228329998	6.66E-07	6.176440362
213	M383.14302_RT11.346	-4.820092128	1.99E-05	4.702230301
214	M384.12991_RT10.943	-1.131689803	0.000428989	3.367554213
215	M385.90078_RT23.642	-0.877337959	0.001449046	2.838917834
217	M391.24741_RT1.444	-0.560223467	0.017694522	1.752161176
218	M392.10196_RT14.76	-0.878556618	0.000748862	3.125598468
219	M400.05356_RT16.491	-2.066585653	1.90E-05	4.720584367
220	M400.10217_RT12.713	-3.316855801	0.000113574	3.944720823
221	M409.86198_RT23.673	-0.765308233	0.002775616	2.556640695
222	M419.11968_RT11.571	-4.613036445	4.12E-05	4.385494684
223	M420.0158_RT12.362	0.32745696	0.007849517	2.105157071
224	M424.33444_RT1.399	-0.801091942	0.000253457	3.596095212
225	M426.17853_RT10.106	-1.605112485	0.000183552	3.736241853
226	M427.16915_RT14.496	-1.93422356	0.000123579	3.908055145
227	M430.11173_RT13.873	0.633299166	0.004027821	2.394929852
228	M430.27281_RT1.602	-0.90636545	0.004872109	2.312283036
229	M432.04322_RT15.745	-1.722787732	1.60E-05	4.79499613
230	M435.27348_RT1.442	-0.695533321	0.000253086	3.596731835
231	M437.29095_RT2.588	-1.844857824	1.66E-05	4.779175213
232	M438.24776_RT1.528	-0.633649077	4.37E-05	4.35932139
233	M443.16412_RT11.347	-4.766040453	1.66E-05	4.779836803
234	M446.13854_RT11.316	-4.416459075	9.54E-08	7.020376465
235	M462.11516_RT1.394	-0.795109372	0.004199346	2.376818349
236	M463.30675_RT2.561	-1.822369972	1.84E-05	4.735085812
237	M476.19742_RT9.889	-1.699511599	0.000101899	3.991831583
238	M477.17209_RT14.243	-1.307601271	0.001803068	2.743987879
239	M477.28583_RT2.595	-0.74578136	0.001271863	2.89555978
240	M484.28058_RT1.881	-1.166633111	0.000259172	3.586411878
241	M486.07621_RT1.391	-0.631852487	0.000979121	3.009163811
242	M486.2902_RT1.319	-0.851150974	0.00625943	2.203465205
243	M492.10106_RT12.389	-2.101588106	4.95E-06	5.305425236
244	M499.27031_RT2.591	-2.05254277	3.15E-05	4.501903434
245	M500.05858_RT12.702	-1.102151083	4.67E-05	4.330797024
247	M508.15731_RT12.566	-4.20584213	4.97E-10	9.303853178
248	M508.32784_RT5.268	-0.1970858	0.104005619	0.982943195
249	M510.29613_RT1.818	-1.512900878	0.000155959	3.806989935
250	M527.3016_RT2.554	-1.230324405	0.000170758	3.767618463
251	M537.0765_RT17.689	-2.048808021	0.000167931	3.774868803
252	M538.33857_RT5.433	-0.804517842	0.002094534	2.678912605
253	M541.33855_RT2.425	-0.874143469	0.00018446	3.734098453
254	M555.21837_RT11.926	-0.579877635	0.02118365	1.673999207
255	M555.29649_RT2.146	-1.240938926	1.23E-05	4.910335442
256	M555.35396_RT2.379	-0.791153357	3.51E-05	4.454232462
257	M558.11564_RT1.382	-0.675377579	0.001263823	2.898313815
258	M566.0554_RT17.391	-0.702087409	0.003497792	2.456206053
259	M569.36968_RT2.292	-0.525960393	0.001312615	2.881862719
260	M579.35407_RT2.292	-0.75501465	2.60E-05	4.584586641
261	M580.03472_RT21.266	-0.723275937	0.001768742	2.752335471
262	M583.38522_RT2.224	-0.549045113	0.004087621	2.388529376
263	M603.46124_RT1.533	-0.75300759	0.000802702	3.095445471
264	M623.38007_RT2.639	-0.195526183	0.04680728	1.329686599
265	M631.49247_RT1.493	-0.654384101	0.005425297	2.265576454
266	M637.39589_RT2.624	-0.193330959	0.05433168	1.264946868
267	M642.09808_RT1.385	-0.713826127	0.001463365	2.834647402
268	M651.44773_RT2.523	-0.87341501	0.003479844	2.458440251
269	M663.10944_RT13.985	-1.011801169	0.003589817	2.444927733
274	M714.29619_RT9.89	-1.935373593	8.58E-05	4.066326691
276	M73.01637_RT12.187	-1.182165073	3.26E-05	4.487160694
278	M750.50429_RT1.442	-0.665499499	0.009332871	2.029984726
279	M81.97245_RT11.823	-1.016846357	2.37E-05	4.624874933
280	M818.51005_RT1.329	-0.958719518	0.000210183	3.677402234
281	M86.0368_RT18.517	-1.224650578	9.76E-05	4.010416589
282	M89.04769_RT14.648	-0.233991612	0.02037638	1.690872972
283	M952.39419_RT9.891	-2.065665707	0.000155493	3.808288278
